# Supplementary material for: Phylogenetic Insights into the Evolutionary History of the RSPO Gene Family in Metazoa
Source: Genes (Basel). 2025 Apr 23;16(5):477. doi: 10.3390/genes16050477 (PMC12111769; doi:10.3390/genes16050477)
Supplement: Supplementary file 1 [file genes-16-00477-s001.zip]

Archive with 7 entries (7 files):
- .DS_Store
- Figure S1.tif
- Figure S2.tif
- Supplementary Table S1.xlsx
- Supplementary Table S2.xlsx
- Supplementary Table S3.xlsx
- Supplementary Table S4.xlsx
