# Supplementary material for: Phylogenetic Insights into the Evolutionary History of the RSPO Gene Family in Metazoa
Source: Genes (Basel). 2025 Apr 23;16(5):477. doi: 10.3390/genes16050477 (PMC12111769; doi:10.3390/genes16050477)
Supplement: Supplementary file 1 [file genes-16-00477-s001.zip › Supplementary Table S1.xlsx]

## Sheet: Sheet1
Table S1. The classification and genomic date source of 430 species.
Phylum	Class	Order	Family	Genus	Species	Genome file link	GFF file link	Genome	GFF
Cnidaria	Hexacorallia	Scleractinia	Acroporidae	Acropora	Acropora digitifera	点击下载	点击下载	GCF_000222465.1_Adig_1.1_genomic.fna.gz	GCF_000222465.1_Adig_1.1_genomic.gff.gz
Cnidaria	Hexacorallia	Actiniaria	Edwardsiidae	Nematostella	Nematostella vectensis	点击下载	点击下载	GCF_932526225.1_jaNemVect1.1_genomic.fna.gz	GCF_932526225.1_jaNemVect1.1_genomic.gff.gz
Hemichordata	Enteropneusta	Enteropneusta	Harrimaniidae	Saccoglossus	Saccoglossus kowalevskii	点击下载	点击下载	GCF_000003605.2_Skow_1.1_genomic.fna.gz	GCF_000003605.2_Skow_1.1_genomic.gff.gz
Porifera	Demospongiae	Haplosclerida	Niphatidae	Amphimedon	Amphimedon queenslandica	点击下载	点击下载	GCF_000090795.2_v1.1_genomic.fna.gz	GCF_000090795.2_v1.1_genomic.gff.gz
Placozoa	Uniplacotomia	Trichoplacea	Trichoplacidae	Trichoplax	Trichoplax adhaerens	点击下载	点击下载	GCF_000150275.1_v1.0_genomic.fna.gz	GCF_000150275.1_v1.0_genomic.gff.gz
Echinodermata	Echinoidea	Echinoida	Strongylocentrotidae	Strongylocentrotus	Strongylocentrotus purpuratus	点击下载	点击下载	GCF_000002235.5_Spur_5.0_genomic.fna.gz	GCF_000002235.5_Spur_5.0_genomic.gff.gz
Annelida	Clitellata	Rhynchobdellida	Glossiphoniidae	Helobdella	Helobdella robusta	点击下载	点击下载	GCF_000326865.2_Helobdella_robusta_v1.0_genomic.fna.gz	GCF_000326865.2_Helobdella_robusta_v1.0_genomic.gff.gz
Annelida	Polychaeta	polychaetous	Capitellidae	Capitella	Capitella teleta	点击下载	点击下载	GCA_000328365.1_Capca1_genomic.fna.gz	GCA_000328365.1_Capca1_genomic.gff.gz
Chordata	Actinopteri	Ovalentaria incertae sedis	Pomacentridae	Acanthochromis	Acanthochromis polyacanthus	点击下载	点击下载	Acanthochromis_polyacanthus.ASM210954v1.dna.toplevel.fa.gz	Acanthochromis_polyacanthus.ASM210954v1.110.gff3.gz
Chordata	Actinopteri	Cichliformes	Cichlidae	Amphilophus	Amphilophus citrinellus	点击下载	点击下载	Amphilophus_citrinellus.Midas_v5.dna.toplevel.fa.gz	Amphilophus_citrinellus.Midas_v5.110.gff3.gz
Chordata	Actinopteri	Ovalentaria incertae sedis	Pomacentridae	Amphiprion	Amphiprion ocellaris	点击下载	点击下载	Amphiprion_ocellaris.AmpOce1.0.dna.toplevel.fa.gz	Amphiprion_ocellaris.AmpOce1.0.110.gff3.gz
Chordata	Actinopteri	Perciformes	Pomacentridae	Amphiprion	Amphiprion percula	点击下载	点击下载	Amphiprion_percula.Nemo_v1.dna.toplevel.fa.gz	Amphiprion_percula.Nemo_v1.110.gff3.gz
Chordata	Actinopteri	Anabantiformes	Anabantidae	Anabas	Anabas testudineus	点击下载	点击下载	Anabas_testudineus.fAnaTes1.2.dna.toplevel.fa.gz	Anabas_testudineus.fAnaTes1.2.110.gff3.gz
Chordata	Actinopteri	Cichliformes	Cichlidae	Astatotilapia	Astatotilapia calliptera	点击下载	点击下载	Astatotilapia_calliptera.fAstCal1.2.dna.toplevel.fa.gz	Astatotilapia_calliptera.fAstCal1.2.110.gff3.gz
Chordata	Actinopteri	Characiformes	Characidae	Astyanax	Astyanax mexicanus	点击下载	点击下载	Astyanax_mexicanus.Astyanax_mexicanus-2.0.dna.toplevel.fa.gz	Astyanax_mexicanus.Astyanax_mexicanus-2.0.110.gff3.gz
Chordata	Actinopteri	Anabantiformes	Osphronemidae	Betta	Betta splendens	点击下载	点击下载	Betta_splendens.fBetSpl5.2.dna.toplevel.fa.gz	Betta_splendens.fBetSpl5.2.110.gff3.gz
Chordata	Actinopteri	Clupeiformes	Clupeidae	Clupea	Clupea harengus	点击下载	点击下载	Clupea_harengus.Ch_v2.0.2.dna.toplevel.fa.gz	Clupea_harengus.Ch_v2.0.2.110.gff3.gz
Chordata	Actinopteri	Perciformes	Bovichtidae	Cottoperca	Cottoperca gobio	点击下载	点击下载	Cottoperca_gobio.fCotGob3.1.dna.toplevel.fa.gz	Cottoperca_gobio.fCotGob3.1.110.gff3.gz
Chordata	Actinopteri	Cypriniformes	Xenocyprididae	Ctenopharyngodon	Ctenopharyngodon idella	点击下载	点击下载	GCF_019924925.1_HZGC01_genomic.fna.gz	GCF_019924925.1_HZGC01_genomic.gff.gz
Chordata	Actinopteri	Perciformes	Cyclopteridae	Cyclopterus	Cyclopterus lumpus	点击下载	点击下载	Cyclopterus_lumpus.fCycLum1.pri.dna.toplevel.fa.gz	Cyclopterus_lumpus.fCycLum1.pri.110.gff3.gz
Chordata	Actinopteri	Pleuronectiformes	Cynoglossidae	Cynoglossus	Cynoglossus semilaevis	点击下载	点击下载	Cynoglossus_semilaevis.Cse_v1.0.dna.toplevel.fa.gz	Cynoglossus_semilaevis.Cse_v1.0.110.gff3.gz
Chordata	Actinopteri	Cyprinodontiformes	Cyprinodontidae	Cyprinodon	Cyprinodon variegatus	点击下载	点击下载	Cyprinodon_variegatus.C_variegatus-1.0.dna.toplevel.fa.gz	Cyprinodon_variegatus.C_variegatus-1.0.110.gff3.gz
Chordata	Actinopteri	Cypriniformes	Danionidae	Danio	Danio rerio	点击下载	点击下载	Danio_rerio.GRCz11.dna.toplevel.fa.gz	Danio_rerio.GRCz11.110.gff3.gz
Chordata	Actinopteri	Clupeiformes	Denticipitidae	Denticeps	Denticeps clupeoides	点击下载	点击下载	Denticeps_clupeoides.fDenClu1.1.dna.toplevel.fa.gz	Denticeps_clupeoides.fDenClu1.1.110.gff3.gz
Chordata	Actinopteri	Ovalentaria incertae sedis	Moronidae	Dicentrarchus	Dicentrarchus labrax	点击下载	点击下载	Dicentrarchus_labrax.dlabrax2021.dna.toplevel.fa.gz	Dicentrarchus_labrax.dlabrax2021.110.gff3.gz
Chordata	Actinopteri	Carangiformes	Echeneidae	Echeneis	Echeneis naucrates	点击下载	点击下载	Echeneis_naucrates.fEcheNa1.1.dna.toplevel.fa.gz	Echeneis_naucrates.fEcheNa1.1.110.gff3.gz
Chordata	Actinopteri	Gymnotiformes	Gymnotidae	Electrophorus	Electrophorus electricus	点击下载	点击下载	Electrophorus_electricus.Ee_SOAP_WITH_SSPACE.dna.toplevel.fa.gz	Electrophorus_electricus.Ee_SOAP_WITH_SSPACE.110.gff3.gz
Chordata	Actinopteri	Esociformes	Esocidae	Esox	Esox lucius	点击下载	点击下载	Esox_lucius.Eluc_v4.dna.toplevel.fa.gz	Esox_lucius.Eluc_v4.110.gff3.gz
Chordata	Actinopteri	Cyprinodontiformes	Fundulidae	Fundulus	Fundulus heteroclitus	点击下载	点击下载	Fundulus_heteroclitus.Fundulus_heteroclitus-3.0.2.dna.toplevel.fa.gz	Fundulus_heteroclitus.Fundulus_heteroclitus-3.0.2.110.gff3.gz
Chordata	Actinopteri	Gadiformes	Gadidae	Gadus	Gadus morhua	点击下载	点击下载	Gadus_morhua.gadMor3.0.dna.toplevel.fa.gz	Gadus_morhua.gadMor3.0.110.gff3.gz
Chordata	Actinopteri	Cyprinodontiformes	Poeciliidae	Gambusia	Gambusia affinis	点击下载	点击下载	Gambusia_affinis.ASM309773v1.dna.toplevel.fa.gz	Gambusia_affinis.ASM309773v1.110.gff3.gz
Chordata	Actinopteri	Perciformes	Gasterosteidae	Gasterosteus	Gasterosteus aculeatus	点击下载	点击下载	Gasterosteus_aculeatus.BROADS1.dna.toplevel.fa.gz	Gasterosteus_aculeatus.BROADS1.110.gff3.gz
Chordata	Actinopteri	Blenniiformes	Gobiesocidae	Gouania	Gouania willdenowi	点击下载	点击下载	Gouania_willdenowi.fGouWil2.1.dna.toplevel.fa.gz	Gouania_willdenowi.fGouWil2.1.110.gff3.gz
Chordata	Actinopteri	Cichliformes	Cichlidae	Haplochromis	Haplochromis burtoni	点击下载	点击下载	Haplochromis_burtoni.AstBur1.0.dna.toplevel.fa.gz	Haplochromis_burtoni.AstBur1.0.110.gff3.gz
Chordata	Actinopteri	Syngnathiformes	Syngnathidae	Hippocampus	Hippocampus comes	点击下载	点击下载	Hippocampus_comes.H_comes_QL1_v1.dna.toplevel.fa.gz	Hippocampus_comes.H_comes_QL1_v1.110.gff3.gz
Chordata	Actinopteri	Siluriformes	Ictaluridae	Ictalurus	Ictalurus punctatus	点击下载	点击下载	Ictalurus_punctatus.IpCoco_1.2.dna.toplevel.fa.gz	Ictalurus_punctatus.IpCoco_1.2.110.gff3.gz
Chordata	Actinopteri	Cyprinodontiformes	Rivulidae	Kryptolebias	Kryptolebias marmoratus	点击下载	点击下载	Kryptolebias_marmoratus.ASM164957v1.dna.toplevel.fa.gz	Kryptolebias_marmoratus.ASM164957v1.110.gff3.gz
Chordata	Actinopteri	Labriformes	Labridae	Labrus	Labrus bergylta	点击下载	点击下载	Labrus_bergylta.BallGen_V1.dna.toplevel.fa.gz	Labrus_bergylta.BallGen_V1.110.gff3.gz
Chordata	Actinopteri	Ovalentaria incertae sedis	Sciaenidae	Larimichthys	Larimichthys crocea	点击下载	点击下载	Larimichthys_crocea.L_crocea_2.0.dna.toplevel.fa.gz	Larimichthys_crocea.L_crocea_2.0.110.gff3.gz
Chordata	Actinopteri	Ovalentaria incertae sedis	Centropomidae	Lates	Lates calcarifer	点击下载	点击下载	Lates_calcarifer.ASB_HGAPassembly_v1.dna.toplevel.fa.gz	Lates_calcarifer.ASB_HGAPassembly_v1.110.gff3.gz
Chordata	Actinopteri	Semionotiformes	Lepisosteidae	Lepisosteus	Lepisosteus oculatus	点击下载	点击下载	Lepisosteus_oculatus.LepOcu1.dna.toplevel.fa.gz	Lepisosteus_oculatus.LepOcu1.110.gff3.gz
Chordata	Actinopteri	Synbranchiformes	Mastacembelidae	Mastacembelus	Mastacembelus armatus	点击下载	点击下载	GCF_900324485.2_fMasArm1.2_genomic.fna.gz	GCF_900324485.2_fMasArm1.2_genomic.gff.gz
Chordata	Actinopteri	Cichliformes	Cichlidae	Maylandia	Maylandia zebra	点击下载	点击下载	Maylandia_zebra.M_zebra_UMD2a.dna.toplevel.fa.gz	Maylandia_zebra.M_zebra_UMD2a.110.gff3.gz
Chordata	Actinopteri	Tetraodontiformes	Molidae	Mola	Mola mola	点击下载	点击下载	Mola_mola.ASM169857v1.dna.toplevel.fa.gz	Mola_mola.ASM169857v1.110.gff3.gz
Chordata	Actinopteri	Synbranchiformes	Synbranchidae	Monopterus	Monopterus albus	点击下载	点击下载	Monopterus_albus.M_albus_1.0.dna.toplevel.fa.gz	Monopterus_albus.M_albus_1.0.110.gff3.gz
Chordata	Actinopteri	Holocentriformes	Holocentridae	Myripristis	Myripristis murdjan	点击下载	点击下载	Myripristis_murdjan.fMyrMur1.1.dna.toplevel.fa.gz	Myripristis_murdjan.fMyrMur1.1.110.gff3.gz
Chordata	Actinopteri	Gobiiformes	Gobiidae	Neogobius	Neogobius melanostomus	点击下载	点击下载	Neogobius_melanostomus.RGoby_Basel_V2.dna.toplevel.fa.gz	Neogobius_melanostomus.RGoby_Basel_V2.110.gff3.gz
Chordata	Actinopteri	Cichliformes	Cichlidae	Neolamprologus	Neolamprologus brichardi	点击下载	点击下载	Neolamprologus_brichardi.NeoBri1.0.dna.toplevel.fa.gz	Neolamprologus_brichardi.NeoBri1.0.110.gff3.gz
Chordata	Actinopteri	Cyprinodontiformes	Nothobranchiidae	Nothobranchius	Nothobranchius furzeri	点击下载	点击下载	Nothobranchius_furzeri.Nfu_20140520.dna.toplevel.fa.gz	Nothobranchius_furzeri.Nfu_20140520.110.gff3.gz
Chordata	Actinopteri	Perciformes	Nototheniidae	Notothenia	Notothenia coriiceps	点击下载	点击下载	GCF_000735185.1_NC01_genomic.fna.gz	GCF_000735185.1_NC01_genomic.gff.gz
Chordata	Actinopteri	Cichliformes	Cichlidae	Oreochromis	Oreochromis aureus	点击下载	点击下载	Oreochromis_aureus.ASM587006v1.dna.toplevel.fa.gz	Oreochromis_aureus.ASM587006v1.110.gff3.gz
Chordata	Actinopteri	Cichliformes	Cichlidae	Oreochromis	Oreochromis niloticus	点击下载	点击下载	Oreochromis_niloticus.O_niloticus_UMD_NMBU.dna.toplevel.fa.gz	Oreochromis_niloticus.O_niloticus_UMD_NMBU.110.gff3.gz
Chordata	Actinopteri	Beloniformes	Adrianichthyidae	Oryzias	Oryzias javanicus	点击下载	点击下载	Oryzias_javanicus.OJAV_1.1.dna.toplevel.fa.gz	Oryzias_javanicus.OJAV_1.1.110.gff3.gz
Chordata	Actinopteri	Beloniformes	Adrianichthyidae	Oryzias	Oryzias latipes	点击下载	点击下载	Oryzias_latipes.ASM223467v1.dna.toplevel.fa.gz	Oryzias_latipes.ASM223467v1.110.gff3.gz
Chordata	Actinopteri	Beloniformes	Adrianichthyidae	Oryzias	Oryzias melastigma	点击下载	点击下载	Oryzias_melastigma.Om_v0.7.RACA.dna.toplevel.fa.gz	Oryzias_melastigma.Om_v0.7.RACA.110.gff3.gz
Chordata	Actinopteri	Beloniformes	Adrianichthyidae	Oryzias	Oryzias sinensis	点击下载	点击下载	Oryzias_sinensis.ASM858656v1.dna.toplevel.fa.gz	Oryzias_sinensis.ASM858656v1.110.gff3.gz
Chordata	Actinopteri	Ovalentaria incertae sedis	Ambassidae	Parambassis	Parambassis ranga	点击下载	点击下载	Parambassis_ranga.fParRan2.1.dna.toplevel.fa.gz	Parambassis_ranga.fParRan2.1.110.gff3.gz
Chordata	Actinopteri	Osteoglossiformes	Mormyridae	Paramormyrops	Paramormyrops kingsleyae	点击下载	点击下载	Paramormyrops_kingsleyae.PKINGS_0.1.dna.toplevel.fa.gz	Paramormyrops_kingsleyae.PKINGS_0.1.110.gff3.gz
Chordata	Actinopteri	Gobiiformes	Gobiidae	Periophthalmus	Periophthalmus magnuspinnatus	点击下载	点击下载	Periophthalmus_magnuspinnatus.PM.fa.dna.toplevel.fa.gz	Periophthalmus_magnuspinnatus.PM.fa.110.gff3.gz
Chordata	Actinopteri	Cyprinodontiformes	Poeciliidae	Poecilia	Poecilia formosa	点击下载	点击下载	Poecilia_formosa.PoeFor_5.1.2.dna.toplevel.fa.gz	Poecilia_formosa.PoeFor_5.1.2.110.gff3.gz
Chordata	Actinopteri	Cyprinodontiformes	Poeciliidae	Poecilia	Poecilia latipinna	点击下载	点击下载	Poecilia_latipinna.P_latipinna-1.0.dna.toplevel.fa.gz	Poecilia_latipinna.P_latipinna-1.0.110.gff3.gz
Chordata	Actinopteri	Cyprinodontiformes	Poeciliidae	Poecilia	Poecilia mexicana	点击下载	点击下载	Poecilia_mexicana.P_mexicana-1.0.dna.toplevel.fa.gz	Poecilia_mexicana.P_mexicana-1.0.110.gff3.gz
Chordata	Actinopteri	Cyprinodontiformes	Poeciliidae	Poecilia	Poecilia reticulata	点击下载	点击下载	Poecilia_reticulata.Guppy_female_1.0_MT.dna.toplevel.fa.gz	Poecilia_reticulata.Guppy_female_1.0_MT.110.gff3.gz
Chordata	Actinopteri	Cichliformes	Cichlidae	Pundamilia	Pundamilia nyererei	点击下载	点击下载	Pundamilia_nyererei.PunNye1.0.dna.toplevel.fa.gz	Pundamilia_nyererei.PunNye1.0.110.gff3.gz
Chordata	Actinopteri	Characiformes	Serrasalmidae	Pygocentrus	Pygocentrus nattereri	点击下载	点击下载	Pygocentrus_nattereri.Pygocentrus_nattereri-1.0.2.dna.toplevel.fa.gz	Pygocentrus_nattereri.Pygocentrus_nattereri-1.0.2.110.gff3.gz
Chordata	Actinopteri	Blenniiformes	Blenniidae	Salarias	Salarias fasciatus	点击下载	点击下载	Salarias_fasciatus.fSalaFa1.1.dna.toplevel.fa.gz	Salarias_fasciatus.fSalaFa1.1.110.gff3.gz
Chordata	Actinopteri	Perciformes	Percidae	Sander	Sander lucioperca	点击下载	点击下载	Sander_lucioperca.SLUC_FBN_1.dna.toplevel.fa.gz	Sander_lucioperca.SLUC_FBN_1.110.gff3.gz
Chordata	Actinopteri	Osteoglossiformes	Osteoglossidae	Scleropages	Scleropages formosus	点击下载	点击下载	Scleropages_formosus.fSclFor1.1.dna.toplevel.fa.gz	Scleropages_formosus.fSclFor1.1.110.gff3.gz
Chordata	Actinopteri	Pleuronectiformes	Scophthalmidae	Scophthalmus	Scophthalmus maximus	点击下载	点击下载	Scophthalmus_maximus.ASM1334776v1.dna.toplevel.fa.gz	Scophthalmus_maximus.ASM1334776v1.110.gff3.gz
Chordata	Actinopteri	Carangiformes	Carangidae	Seriola	Seriola dumerili	点击下载	点击下载	Seriola_dumerili.Sdu_1.0.dna.toplevel.fa.gz	Seriola_dumerili.Sdu_1.0.110.gff3.gz
Chordata	Actinopteri	Carangiformes	Carangidae	Seriola	Seriola lalandi dorsalis	点击下载	点击下载	Seriola_lalandi_dorsalis.Sedor1.dna.toplevel.fa.gz	Seriola_lalandi_dorsalis.Sedor1.110.gff3.gz
Chordata	Actinopteri	Spariformes	Sparidae	Sparus	Sparus aurata	点击下载	点击下载	Sparus_aurata.fSpaAur1.1.dna.toplevel.fa.gz	Sparus_aurata.fSpaAur1.1.110.gff3.gz
Chordata	Actinopteri	Kurtiformes	Apogonidae	Sphaeramia	Sphaeramia orbicularis	点击下载	点击下载	Sphaeramia_orbicularis.fSphaOr1.1.dna.toplevel.fa.gz	Sphaeramia_orbicularis.fSphaOr1.1.110.gff3.gz
Chordata	Actinopteri	Ovalentaria incertae sedis	Pomacentridae	Stegastes	Stegastes partitus	点击下载	点击下载	Stegastes_partitus.Stegastes_partitus-1.0.2.dna.toplevel.fa.gz	Stegastes_partitus.Stegastes_partitus-1.0.2.110.gff3.gz
Chordata	Actinopteri	Tetraodontiformes	Tetraodontidae	Takifugu	Takifugu flavidus	点击下载	点击下载	GCF_003711565.1_ASM371156v2_genomic.fna.gz	GCF_003711565.1_ASM371156v2_genomic.gff.gz
Chordata	Actinopteri	Tetraodontiformes	Tetraodontidae	Takifugu	Takifugu rubripes	点击下载	点击下载	Takifugu_rubripes.fTakRub1.2.dna.toplevel.fa.gz	Takifugu_rubripes.fTakRub1.2.110.gff3.gz
Chordata	Actinopteri	Cyprinodontiformes	Poeciliidae	Xiphophorus	Xiphophorus couchianus	点击下载	点击下载	Xiphophorus_couchianus.Xiphophorus_couchianus-4.0.1.dna.toplevel.fa.gz	Xiphophorus_couchianus.Xiphophorus_couchianus-4.0.1.110.gff3.gz
Chordata	Actinopteri	Cyprinodontiformes	Poeciliidae	Xiphophorus	Xiphophorus maculatus	点击下载	点击下载	Xiphophorus_maculatus.X_maculatus-5.0-male.dna.toplevel.fa.gz	Xiphophorus_maculatus.X_maculatus-5.0-male.110.gff3.gz
Chordata	Amphibia	Anura	Megophryidae	Leptobrachium	Leptobrachium leishanense	点击下载	点击下载	Leptobrachium_leishanense.ASM966780v1.dna.toplevel.fa.gz	Leptobrachium_leishanense.ASM966780v1.110.gff3.gz
Chordata	Amphibia	Anura	Dicroglossidae	Nanorana	Nanorana parkeri	点击下载	点击下载	GCF_000935625.1_ASM93562v1_genomic.fna.gz	GCF_000935625.1_ASM93562v1_genomic.gff.gz
Chordata	Amphibia	Anura	Pipidae	Xenopus	Xenopus tropicalis	点击下载	点击下载	Xenopus_tropicalis.UCB_Xtro_10.0.dna.toplevel.fa.gz	Xenopus_tropicalis.UCB_Xtro_10.0.110.gff3.gz
Chordata	Aves	Passeriformes	Acanthisittidae	Acanthisitta	Acanthisitta chloris	点击下载	点击下载	GCF_000695815.1_ASM69581v1_genomic.fna.gz	GCF_000695815.1_ASM69581v1_genomic.gff.gz
Chordata	Aves	Accipitriformes	Accipitridae	Accipiter	Accipiter nisus	点击下载	点击下载	Accipiter_nisus.Accipiter_nisus_ver1.0.dna.toplevel.fa.gz	Accipiter_nisus.Accipiter_nisus_ver1.0.110.gff3.gz
Chordata	Aves	Psittaciformes	Psittacidae	Amazona	Amazona collaria	点击下载	点击下载	Amazona_collaria.ASM394721v1.dna.toplevel.fa.gz	Amazona_collaria.ASM394721v1.110.gff3.gz
Chordata	Aves	Anseriformes	Anatidae	Anas	Anas platyrhynchos	点击下载	点击下载	Anas_platyrhynchos.ASM874695v1.dna.toplevel.fa.gz	Anas_platyrhynchos.ASM874695v1.110.gff3.gz
Chordata	Aves	Anseriformes	Anatidae	Anas	Anas platyrhynchos platyrhynchos	点击下载	点击下载	Anas_platyrhynchos_platyrhynchos.CAU_duck1.0.dna.toplevel.fa.gz	Anas_platyrhynchos_platyrhynchos.CAU_duck1.0.110.gff3.gz
Chordata	Aves	Anseriformes	Anatidae	Anas	Anas zonorhyncha	点击下载	点击下载	Anas_zonorhyncha.ASM222487v1.dna.toplevel.fa.gz	Anas_zonorhyncha.ASM222487v1.110.gff3.gz
Chordata	Aves	Anseriformes	Anatidae	Anser	Anser brachyrhynchus	点击下载	点击下载	Anser_brachyrhynchus.ASM259213v1.dna.toplevel.fa.gz	Anser_brachyrhynchus.ASM259213v1.110.gff3.gz
Chordata	Aves	Anseriformes	Anatidae	Anser	Anser cygnoides	点击下载	点击下载	Anser_cygnoides.GooseV1.0.dna.toplevel.fa.gz	Anser_cygnoides.GooseV1.0.110.gff3.gz
Chordata	Aves	Caprimulgiformes	Caprimulgidae	Antrostomus	Antrostomus carolinensis	点击下载	点击下载	GCF_000700745.2_ASM70074v2_genomic.fna.gz	GCF_000700745.2_ASM70074v2_genomic.gff.gz
Chordata	Aves	Trogoniformes	Trogonidae	Apaloderma	Apaloderma vittatum	点击下载	点击下载	GCF_000703405.1_ASM70340v1_genomic.fna.gz	GCF_000703405.1_ASM70340v1_genomic.gff.gz
Chordata	Aves	Sphenisciformes	Spheniscidae	Aptenodytes	Aptenodytes forsteri	点击下载	点击下载	GCF_000699145.1_ASM69914v1_genomic.fna.gz	GCF_000699145.1_ASM69914v1_genomic.gff.gz
Chordata	Aves	Apterygiformes	Apterygidae	Apteryx	Apteryx haastii	点击下载	点击下载	Apteryx_haastii.aptHaa1.dna.toplevel.fa.gz	Apteryx_haastii.aptHaa1.110.gff3.gz
Chordata	Aves	Apterygiformes	Apterygidae	Apteryx	Apteryx owenii	点击下载	点击下载	Apteryx_owenii.aptOwe1.dna.toplevel.fa.gz	Apteryx_owenii.aptOwe1.110.gff3.gz
Chordata	Aves	Apterygiformes	Apterygidae	Apteryx	Apteryx rowi	点击下载	点击下载	Apteryx_rowi.aptRow1.dna.toplevel.fa.gz	Apteryx_rowi.aptRow1.110.gff3.gz
Chordata	Aves	Accipitriformes	Accipitridae	Aquila	Aquila chrysaetos chrysaetos	点击下载	点击下载	Aquila_chrysaetos_chrysaetos.bAquChr1.2.dna.toplevel.fa.gz	Aquila_chrysaetos_chrysaetos.bAquChr1.2.110.gff3.gz
Chordata	Aves	Strigiformes	Strigidae	Athene	Athene cunicularia	点击下载	点击下载	Athene_cunicularia.athCun1.dna.toplevel.fa.gz	Athene_cunicularia.athCun1.110.gff3.gz
Chordata	Aves	Gruiformes	Gruidae	Balearica	Balearica regulorum	点击下载	点击下载	GCF_000709895.1_ASM70989v1_genomic.fna.gz	GCF_000709895.1_ASM70989v1_genomic.gff.gz
Chordata	Aves	Strigiformes	Strigidae	Bubo	Bubo bubo	点击下载	点击下载	Bubo_bubo.BubBub1.0.dna.toplevel.fa.gz	Bubo_bubo.BubBub1.0.110.gff3.gz
Chordata	Aves	Bucerotiformes	Bucerotidae	Buceros	Buceros rhinoceros	点击下载	点击下载	GCF_000710305.1_ASM71030v1_genomic.fna.gz	GCF_000710305.1_ASM71030v1_genomic.gff.gz
Chordata	Aves	Accipitriformes	Accipitridae	Buteo	Buteo japonicus	点击下载	点击下载	Buteo_japonicus.ButJap1.0.dna.toplevel.fa.gz	Buteo_japonicus.ButJap1.0.110.gff3.gz
Chordata	Aves	Anseriformes	Anatidae	Cairina	Cairina moschata domestica	点击下载	点击下载	Cairina_moschata_domestica.CaiMos1.0.dna.toplevel.fa.gz	Cairina_moschata_domestica.CaiMos1.0.110.gff3.gz
Chordata	Aves	Charadriiformes	Scolopacidae	Calidris	Calidris pugnax	点击下载	点击下载	Calidris_pugnax.ASM143184v1.dna.toplevel.fa.gz	Calidris_pugnax.ASM143184v1.110.gff3.gz
Chordata	Aves	Charadriiformes	Scolopacidae	Calidris	Calidris pygmaea	点击下载	点击下载	Calidris_pygmaea.ASM369795v1.dna.toplevel.fa.gz	Calidris_pygmaea.ASM369795v1.110.gff3.gz
Chordata	Aves	Apodiformes	Trochilidae	Calypte	Calypte anna	点击下载	点击下载	GCF_003957555.1_bCalAnn1_v1.p_genomic.fna.gz	GCF_003957555.1_bCalAnn1_v1.p_genomic.gff.gz
Chordata	Aves	Passeriformes	Thraupidae	Camarhynchus	Camarhynchus parvulus	点击下载	点击下载	Camarhynchus_parvulus.Camarhynchus_parvulus_V1.1.dna.toplevel.fa.gz	Camarhynchus_parvulus.Camarhynchus_parvulus_V1.1.110.gff3.gz
Chordata	Aves	Cariamiformes	Cariamidae	Cariama	Cariama cristata	点击下载	点击下载	GCF_000690535.1_ASM69053v1_genomic.fna.gz	GCF_000690535.1_ASM69053v1_genomic.gff.gz
Chordata	Aves	Accipitriformes	Cathartidae	Cathartes	Cathartes aura	点击下载	点击下载	GCA_000699945.1_ASM69994v1_genomic.fna.gz	GCA_000699945.1_ASM69994v1_genomic.gff.gz
Chordata	Aves	Passeriformes	Turdidae	Catharus	Catharus ustulatus	点击下载	点击下载	Catharus_ustulatus.bCatUst1.pri.dna.toplevel.fa.gz	Catharus_ustulatus.bCatUst1.pri.110.gff3.gz
Chordata	Aves	Apodiformes	Apodidae	Chaetura	Chaetura pelagica	点击下载	点击下载	GCF_000747805.2_ChaPel_1.1_genomic.fna.gz	GCF_000747805.2_ChaPel_1.1_genomic.gff.gz
Chordata	Aves	Charadriiformes	Charadriidae	Charadrius	Charadrius vociferus	点击下载	点击下载	GCF_000708025.1_ASM70802v2_genomic.fna.gz	GCF_000708025.1_ASM70802v2_genomic.gff.gz
Chordata	Aves	Gruiformes	Otididae	Chlamydotis	Chlamydotis macqueenii	点击下载	点击下载	GCF_000695195.1_ASM69519v1_genomic.fna.gz	GCF_000695195.1_ASM69519v1_genomic.gff.gz
Chordata	Aves	Galliformes	Phasianidae	Chrysolophus	Chrysolophus pictus	点击下载	点击下载	Chrysolophus_pictus.Chrysolophus_pictus_GenomeV1.0.dna.toplevel.fa.gz	Chrysolophus_pictus.Chrysolophus_pictus_GenomeV1.0.110.gff3.gz
Chordata	Aves	Coliiformes	Coliidae	Colius	Colius striatus	点击下载	点击下载	GCF_000690715.1_ASM69071v1_genomic.fna.gz	GCF_000690715.1_ASM69071v1_genomic.gff.gz
Chordata	Aves	Columbiformes	Columbidae	Columba	Columba livia	点击下载	点击下载	GCF_000337935.1_Cliv_1.0_genomic.fna.gz	GCF_000337935.1_Cliv_1.0_genomic.gff.gz
Chordata	Aves	Passeriformes	Corvidae	Corvus	Corvus brachyrhynchos	点击下载	点击下载	GCF_000691975.1_ASM69197v1_genomic.fna.gz	GCF_000691975.1_ASM69197v1_genomic.gff.gz
Chordata	Aves	Passeriformes	Corvidae	Corvus	Corvus moneduloides	点击下载	点击下载	Corvus_moneduloides.bCorMon1.pri.dna.toplevel.fa.gz	Corvus_moneduloides.bCorMon1.pri.110.gff3.gz
Chordata	Aves	Galliformes	Phasianidae	Coturnix	Coturnix japonica	点击下载	点击下载	Coturnix_japonica.Coturnix_japonica_2.0.dna.toplevel.fa.gz	Coturnix_japonica.Coturnix_japonica_2.0.110.gff3.gz
Chordata	Aves	Cuculiformes	Cuculidae	Cuculus	Cuculus canorus	点击下载	点击下载	GCF_017976375.1_bCucCan1.pri_genomic.fna.gz	GCF_017976375.1_bCucCan1.pri_genomic.gff.gz
Chordata	Aves	Passeriformes	Paridae	Cyanistes	Cyanistes caeruleus	点击下载	点击下载	Cyanistes_caeruleus.cyaCae2.dna.toplevel.fa.gz	Cyanistes_caeruleus.cyaCae2.110.gff3.gz
Chordata	Aves	Casuariiformes	Dromaiidae	Dromaius	Dromaius novaehollandiae	点击下载	点击下载	Dromaius_novaehollandiae.droNov1.dna.toplevel.fa.gz	Dromaius_novaehollandiae.droNov1.110.gff3.gz
Chordata	Aves	Piciformes	Picidae	Dryobates	Dryobates pubescens	点击下载	点击下载	GCF_014839835.1_bDryPub1.pri_genomic.fna.gz	GCF_014839835.1_bDryPub1.pri_genomic.gff.gz
Chordata	Aves	Pelecaniformes	Ardeidae	Egretta	Egretta garzetta	点击下载	点击下载	GCF_000687185.1_ASM68718v1_genomic.fna.gz	GCF_000687185.1_ASM68718v1_genomic.gff.gz
Chordata	Aves	Passeriformes	Passeridae	Chloebia	Erythrura gouldiae	点击下载	点击下载	Erythrura_gouldiae.GouldianFinch.dna.toplevel.fa.gz	Erythrura_gouldiae.GouldianFinch.110.gff3.gz
Chordata	Aves	Gruiformes	Eurypygidae	Eurypyga	Eurypyga helias	点击下载	点击下载	GCF_000690775.1_ASM69077v1_genomic.fna.gz	GCF_000690775.1_ASM69077v1_genomic.gff.gz
Chordata	Aves	Falconiformes	Falconidae	Falco	Falco cherrug	点击下载	点击下载	GCF_000337975.1_F_cherrug_v1.0_genomic.fna.gz	GCF_000337975.1_F_cherrug_v1.0_genomic.gff.gz
Chordata	Aves	Falconiformes	Falconidae	Falco	Falco peregrinus	点击下载	点击下载	GCF_000337955.1_F_peregrinus_v1.0_genomic.fna.gz	GCF_000337955.1_F_peregrinus_v1.0_genomic.gff.gz
Chordata	Aves	Falconiformes	Falconidae	Falco	Falco tinnunculus	点击下载	点击下载	Falco_tinnunculus.FalTin1.0.dna.toplevel.fa.gz	Falco_tinnunculus.FalTin1.0.110.gff3.gz
Chordata	Aves	Passeriformes	Muscicapidae	Ficedula	Ficedula albicollis	点击下载	点击下载	Ficedula_albicollis.FicAlb1.5.dna.toplevel.fa.gz	Ficedula_albicollis.FicAlb1.5.110.gff3.gz
Chordata	Aves	Procellariiformes	Procellariidae	Fulmarus	Fulmarus glacialis	点击下载	点击下载	GCF_000690835.1_ASM69083v1_genomic.fna.gz	GCF_000690835.1_ASM69083v1_genomic.gff.gz
Chordata	Aves	Galliformes	Phasianidae	Gallus	Gallus gallus	点击下载	点击下载	Gallus_gallus.bGalGal1.mat.broiler.GRCg7b.dna.toplevel.fa.gz	Gallus_gallus.bGalGal1.mat.broiler.GRCg7b.110.gff3.gz
Chordata	Aves	Gaviiformes	Gaviidae	Gavia	Gavia stellata	点击下载	点击下载	GCF_000690875.1_ASM69087v1_genomic.fna.gz	GCF_000690875.1_ASM69087v1_genomic.gff.gz
Chordata	Aves	Passeriformes	Thraupidae	Geospiza	Geospiza fortis	点击下载	点击下载	Geospiza_fortis.GeoFor_1.0.dna.toplevel.fa.gz	Geospiza_fortis.GeoFor_1.0.110.gff3.gz
Chordata	Aves	Accipitriformes	Accipitridae	Haliaeetus	Haliaeetus albicilla	点击下载	点击下载	GCF_000691405.1_ASM69140v1_genomic.fna.gz	GCF_000691405.1_ASM69140v1_genomic.gff.gz
Chordata	Aves	Accipitriformes	Accipitridae	Haliaeetus	Haliaeetus leucocephalus	点击下载	点击下载	GCF_000737465.1_Haliaeetus_leucocephalus-4.0_genomic.fna.gz	GCF_000737465.1_Haliaeetus_leucocephalus-4.0_genomic.gff.gz
Chordata	Aves	Passeriformes	Passerellidae	Junco	Junco hyemalis	点击下载	点击下载	Junco_hyemalis.ASM382977v1.dna.toplevel.fa.gz	Junco_hyemalis.ASM382977v1.110.gff3.gz
Chordata	Aves	Passeriformes	Pipridae	Lepidothrix	Lepidothrix coronata	点击下载	点击下载	Lepidothrix_coronata.Lepidothrix_coronata-1.0.dna.toplevel.fa.gz	Lepidothrix_coronata.Lepidothrix_coronata-1.0.110.gff3.gz
Chordata	Aves	Coraciiformes	Leptosomidae	Leptosomus	Leptosomus discolor	点击下载	点击下载	GCF_000691785.1_ASM69178v1_genomic.fna.gz	GCF_000691785.1_ASM69178v1_genomic.gff.gz
Chordata	Aves	Passeriformes	Estrildidae	Lonchura	Lonchura striata domestica	点击下载	点击下载	Lonchura_striata_domestica.LonStrDom1.dna.toplevel.fa.gz	Lonchura_striata_domestica.LonStrDom1.110.gff3.gz
Chordata	Aves	Passeriformes	Maluridae	Malurus	Malurus cyaneus samueli	点击下载	点击下载	Malurus_cyaneus_samueli.mCya_1.0.dna.toplevel.fa.gz	Malurus_cyaneus_samueli.mCya_1.0.110.gff3.gz
Chordata	Aves	Passeriformes	Pipridae	Manacus	Manacus vitellinus	点击下载	点击下载	Manacus_vitellinus.ASM171598v2.dna.toplevel.fa.gz	Manacus_vitellinus.ASM171598v2.110.gff3.gz
Chordata	Aves	Galliformes	Phasianidae	Meleagris	Meleagris gallopavo	点击下载	点击下载	Meleagris_gallopavo.Turkey_5.1.dna.toplevel.fa.gz	Meleagris_gallopavo.Turkey_5.1.110.gff3.gz
Chordata	Aves	Psittaciformes	Psittaculidae	Melopsittacus	Melopsittacus undulatus	点击下载	点击下载	GCF_012275295.1_bMelUnd1.mat.Z_genomic.fna.gz	GCF_012275295.1_bMelUnd1.mat.Z_genomic.gff.gz
Chordata	Aves	Coraciiformes	Meropidae	Merops	Merops nubicus	点击下载	点击下载	GCF_000691845.1_ASM69184v1_genomic.fna.gz	GCF_000691845.1_ASM69184v1_genomic.gff.gz
Chordata	Aves	Gruiformes	Mesitornithidae	Mesitornis	Mesitornis unicolor	点击下载	点击下载	GCF_000695765.1_ASM69576v1_genomic.fna.gz	GCF_000695765.1_ASM69576v1_genomic.gff.gz
Chordata	Aves	Psittaciformes	Psittacidae	Nestor	Nestor notabilis	点击下载	点击下载	GCF_000696875.1_ASM69687v1_genomic.fna.gz	GCF_000696875.1_ASM69687v1_genomic.gff.gz
Chordata	Aves	Pelecaniformes	Threskiornithidae	Nipponia	Nipponia nippon	点击下载	点击下载	GCF_000708225.1_ASM70822v1_genomic.fna.gz	GCF_000708225.1_ASM70822v1_genomic.gff.gz
Chordata	Aves	Tinamiformes	Tinamidae	Nothoprocta	Nothoprocta perdicaria	点击下载	点击下载	Nothoprocta_perdicaria.notPer1.dna.toplevel.fa.gz	Nothoprocta_perdicaria.notPer1.110.gff3.gz
Chordata	Aves	Galliformes	Numididae	Numida	Numida meleagris	点击下载	点击下载	Numida_meleagris.NumMel1.0.dna.toplevel.fa.gz	Numida_meleagris.NumMel1.0.110.gff3.gz
Chordata	Aves	Opisthocomiformes	Opisthocomidae	Ophisthocomus	Ophisthocomus hoazin	点击下载	点击下载	GCF_000692075.1_ASM69207v1_genomic.fna.gz	GCF_000692075.1_ASM69207v1_genomic.gff.gz
Chordata	Aves	Strigiformes	Strigidae	Otus	Otus sunia	点击下载	点击下载	Otus_sunia.OtuSun1.0.dna.toplevel.fa.gz	Otus_sunia.OtuSun1.0.110.gff3.gz
Chordata	Aves	Passeriformes	Paridae	Parus	Parus major	点击下载	点击下载	Parus_major.Parus_major1.1.dna.toplevel.fa.gz	Parus_major.Parus_major1.1.110.gff3.gz
Chordata	Aves	Galliformes	Phasianidae	Pavo	Pavo cristatus	点击下载	点击下载	Pavo_cristatus.AIIM_Pcri_1.0.dna.toplevel.fa.gz	Pavo_cristatus.AIIM_Pcri_1.0.110.gff3.gz
Chordata	Aves	Pelecaniformes	Pelecanidae	Pelecanus	Pelecanus crispus	点击下载	点击下载	GCF_000687375.1_ASM68737v1_genomic.fna.gz	GCF_000687375.1_ASM68737v1_genomic.gff.gz
Chordata	Aves	Pelecaniformes	Phaethontidae	Phaethon	Phaethon lepturus	点击下载	点击下载	GCF_000687285.1_ASM68728v1_genomic.fna.gz	GCF_000687285.1_ASM68728v1_genomic.gff.gz
Chordata	Aves	Pelecaniformes	Phalacrocoracidae	Phalacrocorax	Phalacrocorax carbo	点击下载	点击下载	GCF_000708925.1_ASM70892v1_genomic.fna.gz	GCF_000708925.1_ASM70892v1_genomic.gff.gz
Chordata	Aves	Galliformes	Phasianidae	Phasianus	Phasianus colchicus	点击下载	点击下载	Phasianus_colchicus.ASM414374v1.dna.toplevel.fa.gz	Phasianus_colchicus.ASM414374v1.110.gff3.gz
Chordata	Aves	Podicipediformes	Podicipedidae	Podiceps	Podiceps cristatus	点击下载	点击下载	GCA_000699545.1_ASM69954v1_genomic.fna.gz	GCA_000699545.1_ASM69954v1_genomic.gff.gz
Chordata	Aves	Passeriformes	Paridae	Pseudopodoces	Pseudopodoces humilis	点击下载	点击下载	GCF_000331425.1_PseHum1.0_genomic.fna.gz	GCF_000331425.1_PseHum1.0_genomic.gff.gz
Chordata	Aves	Ciconiiformes	Pteroclidae	Pterocles	Pterocles gutturalis	点击下载	点击下载	GCF_000699245.1_ASM69924v1_genomic.fna.gz	GCF_000699245.1_ASM69924v1_genomic.gff.gz
Chordata	Aves	Sphenisciformes	Spheniscidae	Pygoscelis	Pygoscelis adeliae	点击下载	点击下载	GCF_000699105.1_ASM69910v1_genomic.fna.gz	GCF_000699105.1_ASM69910v1_genomic.gff.gz
Chordata	Aves	Passeriformes	Fringillidae	Serinus	Serinus canaria	点击下载	点击下载	Serinus_canaria.SCA1.dna.toplevel.fa.gz	Serinus_canaria.SCA1.110.gff3.gz
Chordata	Aves	Passeriformes	Timaliidae	Stachyris	Stachyris ruficeps	点击下载	点击下载	Stachyris_ruficeps.ASM869450v1.dna.toplevel.fa.gz	Stachyris_ruficeps.ASM869450v1.110.gff3.gz
Chordata	Aves	Psittaciformes	Psittacidae	Strigops	Strigops habroptila	点击下载	点击下载	Strigops_habroptila.bStrHab1_v1.p.dna.toplevel.fa.gz	Strigops_habroptila.bStrHab1_v1.p.110.gff3.gz
Chordata	Aves	Strigiformes	Strigidae	Strix	Strix occidentalis caurina	点击下载	点击下载	Strix_occidentalis_caurina.Soccid_v01.dna.toplevel.fa.gz	Strix_occidentalis_caurina.Soccid_v01.110.gff3.gz
Chordata	Aves	Struthioniformes	Struthionidae	Struthio	Struthio camelus australis	点击下载	点击下载	Struthio_camelus_australis.ASM69896v1.dna.toplevel.fa.gz	Struthio_camelus_australis.ASM69896v1.110.gff3.gz
Chordata	Aves	Passeriformes	Estrildidae	Taeniopygia	Taeniopygia guttata	点击下载	点击下载	Taeniopygia_guttata.bTaeGut1_v1.p.dna.toplevel.fa.gz	Taeniopygia_guttata.bTaeGut1_v1.p.110.gff3.gz
Chordata	Aves	Musophagiformes	Musophagidae	Tauraco	Tauraco erythrolophus	点击下载	点击下载	GCF_000709365.1_ASM70936v1_genomic.fna.gz	GCF_000709365.1_ASM70936v1_genomic.gff.gz
Chordata	Aves	Tinamiformes	Tinamidae	Tinamus	Tinamus guttatus	点击下载	点击下载	GCF_000705375.1_ASM70537v2_genomic.fna.gz	GCF_000705375.1_ASM70537v2_genomic.gff.gz
Chordata	Aves	Strigiformes	Tytonidae	Tyto	Tyto alba	点击下载	点击下载	GCF_018691265.1_T.alba_DEE_v4.0_genomic.fna.gz	GCF_018691265.1_T.alba_DEE_v4.0_genomic.gff.gz
Chordata	Aves	Passeriformes	Passerellidae	Zonotrichia	Zonotrichia albicollis	点击下载	点击下载	Zonotrichia_albicollis.Zonotrichia_albicollis-1.0.1.dna.toplevel.fa.gz	Zonotrichia_albicollis.Zonotrichia_albicollis-1.0.1.110.gff3.gz
Chordata	Aves	Passeriformes	Zosteropidae	Zosterops	Zosterops lateralis melanops	点击下载	点击下载	Zosterops_lateralis_melanops.ASM128173v1.dna.toplevel.fa.gz	Zosterops_lateralis_melanops.ASM128173v1.110.gff3.gz
Chordata	Chondrichthyes	Chimaeriformes	Callorhinchidae	Callorhinchus	Callorhinchus milii	点击下载	点击下载	Callorhinchus_milii.Callorhinchus_milii-6.1.3.dna.toplevel.fa.gz	Callorhinchus_milii.Callorhinchus_milii-6.1.3.110.gff3.gz
Chordata	Cladistia	Polypteriformes	Polypteridae	Erpetoichthys	Erpetoichthys calabaricus	点击下载	点击下载	Erpetoichthys_calabaricus.fErpCal1.1.dna.toplevel.fa.gz	Erpetoichthys_calabaricus.fErpCal1.1.110.gff3.gz
Chordata	Coelacanthi	Coelacanthiformes	Coelacanthidae	Latimeria	Latimeria chalumnae	点击下载	点击下载	Latimeria_chalumnae.LatCha1.dna.toplevel.fa.gz	Latimeria_chalumnae.LatCha1.110.gff3.gz
Chordata	Hyperoartia	Petromyzontiformes	Petromyzontidae	Petromyzon	Petromyzon marinus	点击下载	点击下载	Petromyzon_marinus.Pmarinus_7.0.dna.toplevel.fa.gz	Petromyzon_marinus.Pmarinus_7.0.110.gff3.gz
Chordata	Lepidosauria	Squamata	Dactyloidae	Anolis	Anolis carolinensis	点击下载	点击下载	Anolis_carolinensis.AnoCar2.0v2.dna.toplevel.fa.gz	Anolis_carolinensis.AnoCar2.0v2.110.gff3.gz
Chordata	Lepidosauria	Squamata	Gekkonidae	Gekko	Gekko japonicus	点击下载	点击下载	GCF_001447785.1_Gekko_japonicus_V1.1_genomic.fna.gz	GCF_001447785.1_Gekko_japonicus_V1.1_genomic.gff.gz
Chordata	Lepidosauria	Squamata	Elapidae	Laticauda	Laticauda laticaudata	点击下载	点击下载	Laticauda_laticaudata.latLat_1.0.dna.toplevel.fa.gz	Laticauda_laticaudata.latLat_1.0.110.gff3.gz
Chordata	Lepidosauria	Squamata	Elapidae	Naja	Naja naja	点击下载	点击下载	Naja_naja.Nana_v5.dna.toplevel.fa.gz	Naja_naja.Nana_v5.110.gff3.gz
Chordata	Lepidosauria	Squamata	Elapidae	Notechis	Notechis scutatus	点击下载	点击下载	Notechis_scutatus.TS10Xv2-PRI.dna.toplevel.fa.gz	Notechis_scutatus.TS10Xv2-PRI.110.gff3.gz
Chordata	Lepidosauria	Squamata	Elapidae	Ophiophagus	Ophiophagus hannah	点击下载	点击下载	GCA_000516915.1_OphHan1.0_genomic.fna.gz	GCA_000516915.1_OphHan1.0_genomic.gff.gz
Chordata	Lepidosauria	Squamata	Colubridae	Pantherophis	Pantherophis guttatus	点击下载	点击下载	GCF_001185365.1_UNIGE_PanGut_3.0_genomic.fna.gz	GCF_001185365.1_UNIGE_PanGut_3.0_genomic.gff.gz
Chordata	Lepidosauria	Squamata	Lacertidae	Podarcis	Podarcis muralis	点击下载	点击下载	Podarcis_muralis.PodMur_1.0.dna.toplevel.fa.gz	Podarcis_muralis.PodMur_1.0.110.gff3.gz
Chordata	Lepidosauria	Squamata	Agamidae	Pogona	Pogona vitticeps	点击下载	点击下载	Pogona_vitticeps.pvi1.1.dna.toplevel.fa.gz	Pogona_vitticeps.pvi1.1.110.gff3.gz
Chordata	Lepidosauria	Squamata	Elapidae	Pseudonaja	Pseudonaja textilis	点击下载	点击下载	Pseudonaja_textilis.EBS10Xv2-PRI.dna.toplevel.fa.gz	Pseudonaja_textilis.EBS10Xv2-PRI.110.gff3.gz
Chordata	Lepidosauria	Squamata	Pythonidae	Python	Python bivittatus	点击下载	点击下载	GCF_000186305.1_Python_molurus_bivittatus-5.0.2_genomic.fna.gz	GCF_000186305.1_Python_molurus_bivittatus-5.0.2_genomic.gff.gz
Chordata	Lepidosauria	Squamata	Teiidae	Salvator	Salvator merianae	点击下载	点击下载	Salvator_merianae.HLtupMer3.dna.toplevel.fa.gz	Salvator_merianae.HLtupMer3.110.gff3.gz
Chordata	Lepidosauria	Sphenodontia	Sphenodontidae	Sphenodon	Sphenodon punctatus	点击下载	点击下载	Sphenodon_punctatus.ASM311381v1.dna.toplevel.fa.gz	Sphenodon_punctatus.ASM311381v1.110.gff3.gz
Chordata	Lepidosauria	Squamata	Varanidae	Varanus	Varanus komodoensis	点击下载	点击下载	Varanus_komodoensis.ASM479886v1.dna.toplevel.fa.gz	Varanus_komodoensis.ASM479886v1.110.gff3.gz
Chordata	Leptocardii	Amphioxiformes	Branchiostomatidae	Branchiostoma	Branchiostoma floridae	点击下载	点击下载	GCF_000003815.2_Bfl_VNyyK_genomic.fna.gz	GCF_000003815.2_Bfl_VNyyK_genomic.gff.gz
Chordata	Mammalia	Carnivora	Felidae	Acinonyx	Acinonyx jubatus	点击下载	点击下载	GCF_027475565.1_VMU_Ajub_asm_v1.0_genomic.fna.gz	GCF_027475565.1_VMU_Ajub_asm_v1.0_genomic.gff.gz
Chordata	Mammalia	Rodentia	Muridae	Acomys	Acomys russatus	点击下载	点击下载	GCF_903995435.1_mAcoRus1.1_genomic.fna.gz	GCF_903995435.1_mAcoRus1.1_genomic.gff.gz
Chordata	Mammalia	Carnivora	Ursidae	Ailuropoda	Ailuropoda melanoleuca	点击下载	点击下载	Ailuropoda_melanoleuca.ASM200744v2.dna.toplevel.fa.gz	Ailuropoda_melanoleuca.ASM200744v2.110.gff3.gz
Chordata	Mammalia	Carnivora	Ursidae	Ailuropoda	Ailuropoda melanoleura	点击下载	点击下载	GCF_002007445.2_ASM200744v3_genomic.fna.gz	GCF_002007445.2_ASM200744v3_genomic.gff.gz
Chordata	Mammalia	Dasyuromorphia	Dasyuridae	Antechinus	Antechinus flavipes	点击下载	点击下载	GCF_016432865.1_AdamAnt_v2_genomic.fna.gz	GCF_016432865.1_AdamAnt_v2_genomic.gff.gz
Chordata	Mammalia	Primates	Aotidae	Aotus	Aotus nancymaae	点击下载	点击下载	Aotus_nancymaae.Anan_2.0.dna.toplevel.fa.gz	Aotus_nancymaae.Anan_2.0.110.gff3.gz
Chordata	Mammalia	Rodentia	Muridae	Apodemus	Apodemus sylvaticus	点击下载	点击下载	GCF_947179515.1_mApoSyl1.1_genomic.fna.gz	GCF_947179515.1_mApoSyl1.1_genomic.gff.gz
Chordata	Mammalia	Chiroptera	Phyllostomidae	Artibeus	Artibeus jamaicensis	点击下载	点击下载	GCF_021234435.1_CSHL_Jam_final_genomic.fna.gz	GCF_021234435.1_CSHL_Jam_final_genomic.gff.gz
Chordata	Mammalia	Rodentia	Muridae	Arvicanthis	Arvicanthis niloticus	点击下载	点击下载	GCF_011762505.1_mArvNil1.pat.X_genomic.fna.gz	GCF_011762505.1_mArvNil1.pat.X_genomic.gff.gz
Chordata	Mammalia	Rodentia	Cricetidae	Arvicola	Arvicola amphibius	点击下载	点击下载	GCF_903992535.2_mArvAmp1.2_genomic.fna.gz	GCF_903992535.2_mArvAmp1.2_genomic.gff.gz
Chordata	Mammalia	Artiodactyla	Balaenopteridae	Balaenoptera	Balaenoptera musculus	点击下载	点击下载	Balaenoptera_musculus.mBalMus1.v2.dna.toplevel.fa.gz	Balaenoptera_musculus.mBalMus1.v2.110.gff3.gz
Chordata	Mammalia	Artiodactyla	Bovidae	Bison	Bison bison	点击下载	点击下载	GCF_000754665.1_Bison_UMD1.0_genomic.fna.gz	GCF_000754665.1_Bison_UMD1.0_genomic.gff.gz
Chordata	Mammalia	Artiodactyla	Bovidae	Bison	Bison bison bison	点击下载	点击下载	Bison_bison_bison.Bison_UMD1.0.dna.toplevel.fa.gz	Bison_bison_bison.Bison_UMD1.0.110.gff3.gz
Chordata	Mammalia	Artiodactyla	Bovidae	Bos	Bos indicus	点击下载	点击下载	GCF_000247795.1_Bos_indicus_1.0_genomic.fna.gz	GCF_000247795.1_Bos_indicus_1.0_genomic.gff.gz
Chordata	Mammalia	Artiodactyla	Bovidae	Bos	Bos mutus	点击下载	点击下载	GCF_000298355.1_BosGru_v2.0_genomic.fna.gz	GCF_000298355.1_BosGru_v2.0_genomic.gff.gz
Chordata	Mammalia	Artiodactyla	Bovidae	Bos	Bos taurus	点击下载	点击下载	Bos_taurus.ARS-UCD1.2.dna.toplevel.fa.gz	Bos_taurus.ARS-UCD1.2.110.gff3.gz
Chordata	Mammalia	Artiodactyla	Bovidae	Bubalus	Bubalus bubalis	点击下载	点击下载	GCF_019923935.1_NDDB_SH_1_genomic.fna.gz	GCF_019923935.1_NDDB_SH_1_genomic.gff.gz
Chordata	Mammalia	Artiodactyla	Bovidae	Bubalus	Bubalus carabanensis	点击下载	点击下载	GCF_029407905.1_PCC_UOA_SB_1v2_genomic.fna.gz	GCF_029407905.1_PCC_UOA_SB_1v2_genomic.gff.gz
Chordata	Mammalia	Artiodactyla	Bovidae	Budorcas	Budorcas taxicolor	点击下载	点击下载	GCF_023091745.1_Takin1.1_genomic.fna.gz	GCF_023091745.1_Takin1.1_genomic.gff.gz
Chordata	Mammalia	Primates	Cebidae	Callithrix	Callithrix jacchus	点击下载	点击下载	Callithrix_jacchus.mCalJac1.pat.X.dna.toplevel.fa.gz	Callithrix_jacchus.mCalJac1.pat.X.110.gff3.gz
Chordata	Mammalia	Carnivora	Otariidae	Callorhinus	Callorhinus ursinus	点击下载	点击下载	GCF_003265705.1_ASM326570v1_genomic.fna.gz	GCF_003265705.1_ASM326570v1_genomic.gff.gz
Chordata	Mammalia	Artiodactyla	Camelidae	Camelus	Camelus bactrianus	点击下载	点击下载	GCF_000767855.1_Ca_bactrianus_MBC_1.0_genomic.fna.gz	GCF_000767855.1_Ca_bactrianus_MBC_1.0_genomic.gff.gz
Chordata	Mammalia	Artiodactyla	Camelidae	Camelus	Camelus dromedarius	点击下载	点击下载	Camelus_dromedarius.CamDro2.dna.toplevel.fa.gz	Camelus_dromedarius.CamDro2.110.gff3.gz
Chordata	Mammalia	Artiodactyla	Camelidae	Camelus	Camelus ferus	点击下载	点击下载	GCF_009834535.1_BCGSAC_Cfer_1.0_genomic.fna.gz	GCF_009834535.1_BCGSAC_Cfer_1.0_genomic.gff.gz
Chordata	Mammalia	Carnivora	Canidae	Canis	Canis lupus dingo	点击下载	点击下载	Canis_lupus_dingo.ASM325472v1.dna.toplevel.fa.gz	Canis_lupus_dingo.ASM325472v1.110.gff3.gz
Chordata	Mammalia	Carnivora	Canidae	Canis	Canis lupus familiaris	点击下载	点击下载	Canis_lupus_familiaris.ROS_Cfam_1.0.dna.toplevel.fa.gz	Canis_lupus_familiaris.ROS_Cfam_1.0.110.gff3.gz
Chordata	Mammalia	Artiodactyla	Bovidae	Capra	Capra hircus	点击下载	点击下载	Capra_hircus_blackbengal.CVASU_BBG_1.0.dna.toplevel.fa.gz	Capra_hircus_blackbengal.CVASU_BBG_1.0.110.gff3.gz
Chordata	Mammalia	Primates	Tarsiidae	Carlito	Carlito syrichta	点击下载	点击下载	Carlito_syrichta.Tarsius_syrichta-2.0.1.dna.toplevel.fa.gz	Carlito_syrichta.Tarsius_syrichta-2.0.1.110.gff3.gz
Chordata	Mammalia	Rodentia	Castoridae	Castor	Castor canadensis	点击下载	点击下载	Castor_canadensis.C.can_genome_v1.0.dna.toplevel.fa.gz	Castor_canadensis.C.can_genome_v1.0.110.gff3.gz
Chordata	Mammalia	Artiodactyla	Tayassuidae	Catagonus	Catagonus wagneri	点击下载	点击下载	Catagonus_wagneri.CatWag_v2_BIUU_UCD.dna.toplevel.fa.gz	Catagonus_wagneri.CatWag_v2_BIUU_UCD.110.gff3.gz
Chordata	Mammalia	Rodentia	Caviidae	Cavia	Cavia aperea	点击下载	点击下载	Cavia_aperea.CavAp1.0.dna.toplevel.fa.gz	Cavia_aperea.CavAp1.0.110.gff3.gz
Chordata	Mammalia	Rodentia	Caviidae	Cavia	Cavia porcellus	点击下载	点击下载	Cavia_porcellus.Cavpor3.0.dna.toplevel.fa.gz	Cavia_porcellus.Cavpor3.0.110.gff3.gz
Chordata	Mammalia	Primates	Cebidae	Cebus	Cebus imitator	点击下载	点击下载	Cebus_imitator.Cebus_imitator-1.0.dna.toplevel.fa.gz	Cebus_imitator.Cebus_imitator-1.0.110.gff3.gz
Chordata	Mammalia	Perissodactyla	Rhinocerotidae	Ceratotherium	Ceratotherium simum simum	点击下载	点击下载	GCF_000283155.1_CerSimSim1.0_genomic.fna.gz	GCF_000283155.1_CerSimSim1.0_genomic.gff.gz
Chordata	Mammalia	Primates	Cercopithecidae	Cercocebus	Cercocebus atys	点击下载	点击下载	Cercocebus_atys.Caty_1.0.dna.toplevel.fa.gz	Cercocebus_atys.Caty_1.0.110.gff3.gz
Chordata	Mammalia	Artiodactyla	Cervidae	Cervus	Cervus canadensis	点击下载	点击下载	GCF_019320065.1_ASM1932006v1_genomic.fna.gz	GCF_019320065.1_ASM1932006v1_genomic.gff.gz
Chordata	Mammalia	Artiodactyla	Cervidae	Cervus	Cervus elaphus	点击下载	点击下载	GCF_910594005.1_mCerEla1.1_genomic.fna.gz	GCF_910594005.1_mCerEla1.1_genomic.gff.gz
Chordata	Mammalia	Artiodactyla	Cervidae	Cervus	Cervus hanglu yarkandensis	点击下载	点击下载	Cervus_hanglu_yarkandensis.CEY_v1.dna.toplevel.fa.gz	Cervus_hanglu_yarkandensis.CEY_v1.110.gff3.gz
Chordata	Mammalia	Rodentia	Chinchillidae	Chinchilla	Chinchilla lanigera	点击下载	点击下载	Chinchilla_lanigera.ChiLan1.0.dna.toplevel.fa.gz	Chinchilla_lanigera.ChiLan1.0.110.gff3.gz
Chordata	Mammalia	Rodentia	Cricetidae	Chionomys	Chionomys nivalis	点击下载	点击下载	GCF_950005125.1_mChiNiv1.1_genomic.fna.gz	GCF_950005125.1_mChiNiv1.1_genomic.gff.gz
Chordata	Mammalia	Primates	Cercopithecidae	Chlorocebus	Chlorocebus sabaeus	点击下载	点击下载	Chlorocebus_sabaeus.ChlSab1.1.dna.toplevel.fa.gz	Chlorocebus_sabaeus.ChlSab1.1.110.gff3.gz
Chordata	Mammalia	Pilosa	Megalonychidae	Choloepus	Choloepus didactylus	点击下载	点击下载	GCF_015220235.1_mChoDid1.pri_genomic.fna.gz	GCF_015220235.1_mChoDid1.pri_genomic.gff.gz
Chordata	Mammalia	Pilosa	Megalonychidae	Choloepus	Choloepus hoffmanni	点击下载	点击下载	Choloepus_hoffmanni.choHof1.dna.toplevel.fa.gz	Choloepus_hoffmanni.choHof1.110.gff3.gz
Chordata	Mammalia	Afrosoricida	Chrysochloridae	Chrysochloris	Chrysochloris asiatica	点击下载	点击下载	GCF_000296735.1_ChrAsi1.0_genomic.fna.gz	GCF_000296735.1_ChrAsi1.0_genomic.gff.gz
Chordata	Mammalia	Primates	Cercopithecidae	Colobus	Colobus angolensis palliatus	点击下载	点击下载	Colobus_angolensis_palliatus.Cang.pa_1.0.dna.toplevel.fa.gz	Colobus_angolensis_palliatus.Cang.pa_1.0.110.gff3.gz
Chordata	Mammalia	Eulipotyphla	Talpidae	Condylura	Condylura cristata	点击下载	点击下载	GCF_000260355.1_ConCri1.0_genomic.fna.gz	GCF_000260355.1_ConCri1.0_genomic.gff.gz
Chordata	Mammalia	Rodentia	Cricetidae	Cricetulus	Cricetulus griseus	点击下载	点击下载	Cricetulus_griseus_chok1gshd.CHOK1GS_HDv1.dna.toplevel.fa.gz	Cricetulus_griseus_chok1gshd.CHOK1GS_HDv1.110.gff3.gz
Chordata	Mammalia	Cingulata	Dasypodidae	Dasypus	Dasypus novemcinctus	点击下载	点击下载	Dasypus_novemcinctus.Dasnov3.0.dna.toplevel.fa.gz	Dasypus_novemcinctus.Dasnov3.0.110.gff3.gz
Chordata	Mammalia	Artiodactyla	Monodontidae	Delphinapterus	Delphinapterus leucas	点击下载	点击下载	Delphinapterus_leucas.ASM228892v3.dna.toplevel.fa.gz	Delphinapterus_leucas.ASM228892v3.110.gff3.gz
Chordata	Mammalia	Rodentia	Heteromyidae	Dipodomys	Dipodomys ordii	点击下载	点击下载	Dipodomys_ordii.Dord_2.0.dna.toplevel.fa.gz	Dipodomys_ordii.Dord_2.0.110.gff3.gz
Chordata	Mammalia	Rodentia	Heteromyidae	Dipodomys	Dipodomys spectabilis	点击下载	点击下载	GCF_019054845.1_ASM1905484v1_genomic.fna.gz	GCF_019054845.1_ASM1905484v1_genomic.gff.gz
Chordata	Mammalia	Afrosoricida	Tenrecidae	Echinops	Echinops telfairi	点击下载	点击下载	Echinops_telfairi.TENREC.dna.toplevel.fa.gz	Echinops_telfairi.TENREC.110.gff3.gz
Chordata	Mammalia	Macroscelidea	Macroscelididae	Elephantulus	Elephantulus edwardii	点击下载	点击下载	GCF_000299155.1_EleEdw1.0_genomic.fna.gz	GCF_000299155.1_EleEdw1.0_genomic.gff.gz
Chordata	Mammalia	Proboscidea	Elephantidae	Elephas	Elephas maximus	点击下载	点击下载	GCF_024166365.1_mEleMax1_primary_haplotype_genomic.fna.gz	GCF_024166365.1_mEleMax1_primary_haplotype_genomic.gff.gz
Chordata	Mammalia	Carnivora	Mustelidae	Enhydra	Enhydra lutris	点击下载	点击下载	GCF_002288905.1_ASM228890v2_genomic.fna.gz	GCF_002288905.1_ASM228890v2_genomic.gff.gz
Chordata	Mammalia	Chiroptera	Vespertilionidae	Eptesicus	Eptesicus fuscus	点击下载	点击下载	GCF_027574615.1_DD_ASM_mEF_20220401_genomic.fna.gz	GCF_027574615.1_DD_ASM_mEF_20220401_genomic.gff.gz
Chordata	Mammalia	Perissodactyla	Equidae	Equus	Equus asinus	点击下载	点击下载	Equus_asinus.ASM1607732v2.dna.toplevel.fa.gz	Equus_asinus.ASM1607732v2.110.gff3.gz
Chordata	Mammalia	Perissodactyla	Equidae	Equus	Equus caballus	点击下载	点击下载	Equus_caballus.EquCab3.0.dna.toplevel.fa.gz	Equus_caballus.EquCab3.0.110.gff3.gz
Chordata	Mammalia	Perissodactyla	Equidae	Equus	Equus przewalskii	点击下载	点击下载	GCF_000696695.1_Burgud_genomic.fna.gz	GCF_000696695.1_Burgud_genomic.gff.gz
Chordata	Mammalia	Perissodactyla	Equidae	Equus	Equus quagga	点击下载	点击下载	GCF_021613505.1_UCLA_HA_Equagga_1.0_genomic.fna.gz	GCF_021613505.1_UCLA_HA_Equagga_1.0_genomic.gff.gz
Chordata	Mammalia	Eulipotyphla	Erinaceidae	Erinaceus	Erinaceus europaeus	点击下载	点击下载	Erinaceus_europaeus.HEDGEHOG.dna.toplevel.fa.gz	Erinaceus_europaeus.HEDGEHOG.110.gff3.gz
Chordata	Mammalia	Carnivora	Otariidae	Eumetopias	Eumetopias jubatus	点击下载	点击下载	GCF_004028035.1_ASM402803v1_genomic.fna.gz	GCF_004028035.1_ASM402803v1_genomic.gff.gz
Chordata	Mammalia	Carnivora	Felidae	Felis	Felis catus	点击下载	点击下载	Felis_catus.Felis_catus_9.0.dna.toplevel.fa.gz	Felis_catus.Felis_catus_9.0.110.gff3.gz
Chordata	Mammalia	Rodentia	Bathyergidae	Fukomys	Fukomys damarensis	点击下载	点击下载	Fukomys_damarensis.DMR_v1.0.dna.toplevel.fa.gz	Fukomys_damarensis.DMR_v1.0.110.gff3.gz
Chordata	Mammalia	Dermoptera	Cynocephalidae	Galeopterus	Galeopterus variegatus	点击下载	点击下载	GCF_000696425.1_G_variegatus-3.0.2_genomic.fna.gz	GCF_000696425.1_G_variegatus-3.0.2_genomic.gff.gz
Chordata	Mammalia	Artiodactyla	Delphinidae	Globicephala	Globicephala melas	点击下载	点击下载	GCF_006547405.1_ASM654740v1_genomic.fna.gz	GCF_006547405.1_ASM654740v1_genomic.gff.gz
Chordata	Mammalia	Primates	Hominidae	Gorilla	Gorilla gorilla	点击下载	点击下载	GCF_029281585.1_NHGRI_mGorGor1-v1.1-0.2.freeze_pri_genomic.fna.gz	GCF_029281585.1_NHGRI_mGorGor1-v1.1-0.2.freeze_pri_genomic.gff.gz
Chordata	Mammalia	Primates	Hominidae	Gorilla	Gorilla gorilla gorilla	点击下载	点击下载	Gorilla_gorilla.gorGor4.dna.toplevel.fa.gz	Gorilla_gorilla.gorGor4.110.gff3.gz
Chordata	Mammalia	Didelphimorphia	Didelphidae	Gracilinanus	Gracilinanus agilis	点击下载	点击下载	GCF_016433145.1_AgileGrace_genomic.fna.gz	GCF_016433145.1_AgileGrace_genomic.gff.gz
Chordata	Mammalia	Rodentia	Muridae	Grammomys	Grammomys surdaster	点击下载	点击下载	GCF_004785775.1_NIH_TR_1.0_genomic.fna.gz	GCF_004785775.1_NIH_TR_1.0_genomic.gff.gz
Chordata	Mammalia	Carnivora	Phocidae	Halichoerus	Halichoerus grypus	点击下载	点击下载	GCF_012393455.1_Tufts_HGry_1.1_genomic.fna.gz	GCF_012393455.1_Tufts_HGry_1.1_genomic.gff.gz
Chordata	Mammalia	Rodentia	Bathyergidae	Heterocephalus	Heterocephalus glaber	点击下载	点击下载	Heterocephalus_glaber_female.Naked_mole-rat_maternal.dna.toplevel.fa.gz	Heterocephalus_glaber_female.Naked_mole-rat_maternal.110.gff3.gz
Chordata	Mammalia	Artiodactyla	Hippopotamidae	Hippopotamus	Hippopotamus amphibius	点击下载	点击下载	GCF_030028045.1_mHipAmp2.hap2_genomic.fna.gz	GCF_030028045.1_mHipAmp2.hap2_genomic.gff.gz
Chordata	Mammalia	Chiroptera	Hipposideridae	Hipposideros	Hipposideros armiger	点击下载	点击下载	GCF_001890085.2_ASM189008v1_genomic.fna.gz	GCF_001890085.2_ASM189008v1_genomic.gff.gz
Chordata	Mammalia	Primates	Hominidae	Homo	Homo sapiens	点击下载	点击下载	Homo_sapiens.GRCh38.dna.toplevel.fa.gz	Homo_sapiens.GRCh38.110.gff3.gz
Chordata	Mammalia	Carnivora	Hyaenidae	Hyaena	Hyaena hyaena	点击下载	点击下载	GCF_003009895.1_ASM300989v1_genomic.fna.gz	GCF_003009895.1_ASM300989v1_genomic.gff.gz
Chordata	Mammalia	Primates	Hylobatidae	Hylobates	Hylobates moloch	点击下载	点击下载	GCF_009828535.2_HMol_V2_genomic.fna.gz	GCF_009828535.2_HMol_V2_genomic.gff.gz
Chordata	Mammalia	Rodentia	Sciuridae	Ictidomys	Ictidomys tridecemlineatus	点击下载	点击下载	Ictidomys_tridecemlineatus.SpeTri2.0.dna.toplevel.fa.gz	Ictidomys_tridecemlineatus.SpeTri2.0.110.gff3.gz
Chordata	Mammalia	Rodentia	Dipodidae	Jaculus	Jaculus jaculus	点击下载	点击下载	GCF_020740685.1_mJacJac1.mat.Y.cur_genomic.fna.gz	GCF_020740685.1_mJacJac1.mat.Y.cur_genomic.gff.gz
Chordata	Mammalia	Artiodactyla	Delphinidae	Lagenorhynchus	Lagenorhynchus obliquidens	点击下载	点击下载	GCF_003676395.1_ASM367639v1_genomic.fna.gz	GCF_003676395.1_ASM367639v1_genomic.gff.gz
Chordata	Mammalia	Primates	Lemuridae	Lemur	Lemur catta	点击下载	点击下载	GCF_020740605.2_mLemCat1.pri_genomic.fna.gz	GCF_020740605.2_mLemCat1.pri_genomic.gff.gz
Chordata	Mammalia	Carnivora	Felidae	Leopardus	Leopardus geoffroyi	点击下载	点击下载	GCF_018350155.1_O.geoffroyi_Oge1_pat1.0_genomic.fna.gz	GCF_018350155.1_O.geoffroyi_Oge1_pat1.0_genomic.gff.gz
Chordata	Mammalia	Carnivora	Phocidae	Leptonychotes	Leptonychotes weddellii	点击下载	点击下载	GCF_000349705.1_LepWed1.0_genomic.fna.gz	GCF_000349705.1_LepWed1.0_genomic.gff.gz
Chordata	Mammalia	Artiodactyla	Lipotidae	Lipotes	Lipotes vexillifer	点击下载	点击下载	GCF_000442215.2_Lipotes_vexillifer_v1.1_genomic.fna.gz	GCF_000442215.2_Lipotes_vexillifer_v1.1_genomic.gff.gz
Chordata	Mammalia	Carnivora	Mustelidae	Lontra	Lontra canadensis	点击下载	点击下载	GCF_010015895.1_GSC_riverotter_1.0_genomic.fna.gz	GCF_010015895.1_GSC_riverotter_1.0_genomic.gff.gz
Chordata	Mammalia	Proboscidea	Elephantidae	Loxodonta	Loxodonta africana	点击下载	点击下载	Loxodonta_africana.loxAfr3.dna.toplevel.fa.gz	Loxodonta_africana.loxAfr3.110.gff3.gz
Chordata	Mammalia	Carnivora	Mustelidae	Lutra	Lutra lutra	点击下载	点击下载	GCF_902655055.1_mLutLut1.2_genomic.fna.gz	GCF_902655055.1_mLutLut1.2_genomic.gff.gz
Chordata	Mammalia	Carnivora	Felidae	Lynx	Lynx canadensis	点击下载	点击下载	Lynx_canadensis.mLynCan4_v1.p.dna.toplevel.fa.gz	Lynx_canadensis.mLynCan4_v1.p.110.gff3.gz
Chordata	Mammalia	Carnivora	Felidae	Lynx	Lynx rufus	点击下载	点击下载	GCF_022079265.1_mLynRuf1.p_genomic.fna.gz	GCF_022079265.1_mLynRuf1.p_genomic.gff.gz
Chordata	Mammalia	Primates	Cercopithecidae	Macaca	Macaca fascicularis	点击下载	点击下载	Macaca_fascicularis.Macaca_fascicularis_6.0.dna.toplevel.fa.gz	Macaca_fascicularis.Macaca_fascicularis_6.0.110.gff3.gz
Chordata	Mammalia	Primates	Cercopithecidae	Macaca	Macaca mulatta	点击下载	点击下载	Macaca_mulatta.Mmul_10.dna.toplevel.fa.gz	Macaca_mulatta.Mmul_10.110.gff3.gz
Chordata	Mammalia	Primates	Cercopithecidae	Macaca	Macaca nemestrina	点击下载	点击下载	Macaca_nemestrina.Mnem_1.0.dna.toplevel.fa.gz	Macaca_nemestrina.Mnem_1.0.110.gff3.gz
Chordata	Mammalia	Primates	Cercopithecidae	Macaca	Macaca thibetana	点击下载	点击下载	GCF_024542745.1_ASM2454274v1_genomic.fna.gz	GCF_024542745.1_ASM2454274v1_genomic.gff.gz
Chordata	Mammalia	Primates	Cercopithecidae	Mandrillus	Mandrillus leucophaeus	点击下载	点击下载	Mandrillus_leucophaeus.Mleu.le_1.0.dna.toplevel.fa.gz	Mandrillus_leucophaeus.Mleu.le_1.0.110.gff3.gz
Chordata	Mammalia	Pholidota	Manidae	Manis	Manis javanica	点击下载	点击下载	GCF_014570535.1_YNU_ManJav_2.0_genomic.fna.gz	GCF_014570535.1_YNU_ManJav_2.0_genomic.gff.gz
Chordata	Mammalia	Pholidota	Manidae	Manis	Manis pentadactyla	点击下载	点击下载	GCF_014570555.1_YNU_ManPten_2.0_genomic.fna.gz	GCF_014570555.1_YNU_ManPten_2.0_genomic.gff.gz
Chordata	Mammalia	Rodentia	Sciuridae	Marmota	Marmota flaviventris	点击下载	点击下载	GCF_003676075.3_GSC_YBM_2.1_genomic.fna.gz	GCF_003676075.3_GSC_YBM_2.1_genomic.gff.gz
Chordata	Mammalia	Rodentia	Sciuridae	Marmota	Marmota marmota marmota	点击下载	点击下载	Marmota_marmota_marmota.marMar2.1.dna.toplevel.fa.gz	Marmota_marmota_marmota.marMar2.1.110.gff3.gz
Chordata	Mammalia	Rodentia	Sciuridae	Marmota	Marmota monax	点击下载	点击下载	GCF_021218885.1_Marmota_monax_Labrador192_V1.0_genomic.fna.gz	GCF_021218885.1_Marmota_monax_Labrador192_V1.0_genomic.gff.gz
Chordata	Mammalia	Rodentia	Muridae	Mastomys	Mastomys coucha	点击下载	点击下载	GCF_008632895.1_UCSF_Mcou_1_genomic.fna.gz	GCF_008632895.1_UCSF_Mcou_1_genomic.gff.gz
Chordata	Mammalia	Carnivora	Mustelidae	Meles	Meles meles	点击下载	点击下载	GCF_922984935.1_mMelMel3.1_paternal_haplotype_genomic.fna.gz	GCF_922984935.1_mMelMel3.1_paternal_haplotype_genomic.gff.gz
Chordata	Mammalia	Rodentia	Muridae	Meriones	Meriones unguiculatus	点击下载	点击下载	Meriones_unguiculatus.MunDraft-v1.0.dna.toplevel.fa.gz	Meriones_unguiculatus.MunDraft-v1.0.110.gff3.gz
Chordata	Mammalia	Rodentia	Cricetidae	Mesocricetus	Mesocricetus auratus	点击下载	点击下载	Mesocricetus_auratus.MesAur1.0.dna.toplevel.fa.gz	Mesocricetus_auratus.MesAur1.0.110.gff3.gz
Chordata	Mammalia	Primates	Cheirogaleidae	Microcebus	Microcebus murinus	点击下载	点击下载	Microcebus_murinus.Mmur_3.0.dna.toplevel.fa.gz	Microcebus_murinus.Mmur_3.0.110.gff3.gz
Chordata	Mammalia	Rodentia	Cricetidae	Microtus	Microtus fortis	点击下载	点击下载	GCF_014885135.2_M_Fortis_MF-2015_v1.1_genomic.fna.gz	GCF_014885135.2_M_Fortis_MF-2015_v1.1_genomic.gff.gz
Chordata	Mammalia	Rodentia	Cricetidae	Microtus	Microtus ochrogaster	点击下载	点击下载	Microtus_ochrogaster.MicOch1.0.dna.toplevel.fa.gz	Microtus_ochrogaster.MicOch1.0.110.gff3.gz
Chordata	Mammalia	Rodentia	Cricetidae	Microtus	Microtus oregoni	点击下载	点击下载	GCF_018167655.1_Mior012_genomic.fna.gz	GCF_018167655.1_Mior012_genomic.gff.gz
Chordata	Mammalia	Chiroptera	Vespertilionidae	Miniopterus	Miniopterus natalensis	点击下载	点击下载	GCF_001595765.1_Mnat.v1_genomic.fna.gz	GCF_001595765.1_Mnat.v1_genomic.gff.gz
Chordata	Mammalia	Carnivora	Phocidae	Mirounga	Mirounga angustirostris	点击下载	点击下载	GCF_021288785.2_ASM2128878v3_genomic.fna.gz	GCF_021288785.2_ASM2128878v3_genomic.gff.gz
Chordata	Mammalia	Carnivora	Phocidae	Mirounga	Mirounga leonina	点击下载	点击下载	GCF_011800145.1_KU_Mleo_1.0_genomic.fna.gz	GCF_011800145.1_KU_Mleo_1.0_genomic.gff.gz
Chordata	Mammalia	Chiroptera	Molossidae	Molossus	Molossus molossus	点击下载	点击下载	GCF_014108415.1_mMolMol1.p_genomic.fna.gz	GCF_014108415.1_mMolMol1.p_genomic.gff.gz
Chordata	Mammalia	Didelphimorphia	Didelphidae	Monodelphis	Monodelphis domestica	点击下载	点击下载	Monodelphis_domestica.ASM229v1.dna.toplevel.fa.gz	Monodelphis_domestica.ASM229v1.110.gff3.gz
Chordata	Mammalia	Artiodactyla	Monodontidae	Monodon	Monodon monoceros	点击下载	点击下载	Monodon_monoceros.NGI_Narwhal_1.dna.toplevel.fa.gz	Monodon_monoceros.NGI_Narwhal_1.110.gff3.gz
Chordata	Mammalia	Artiodactyla	Moschidae	Moschus	Moschus berezovskii	点击下载	点击下载	GCF_022376915.1_ASM2237691v1_genomic.fna.gz	GCF_022376915.1_ASM2237691v1_genomic.gff.gz
Chordata	Mammalia	Artiodactyla	Moschidae	Moschus	Moschus moschiferus	点击下载	点击下载	Moschus_moschiferus.MosMos_v2_BIUU_UCD.dna.toplevel.fa.gz	Moschus_moschiferus.MosMos_v2_BIUU_UCD.110.gff3.gz
Chordata	Mammalia	Rodentia	Muridae	Mus	Mus musculus	点击下载	点击下载	GCF_000001635.27_GRCm39_genomic.fna.gz	GCF_000001635.27_GRCm39_genomic.gff.gz
Chordata	Mammalia	Rodentia	Muridae	Mus	Mus spicilegus	点击下载	点击下载	Mus_spicilegus.MUSP714.dna.toplevel.fa.gz	Mus_spicilegus.MUSP714.110.gff3.gz
Chordata	Mammalia	Carnivora	Mustelidae	Mustela	Mustela erminea	点击下载	点击下载	GCF_009829155.1_mMusErm1.Pri_genomic.fna.gz	GCF_009829155.1_mMusErm1.Pri_genomic.gff.gz
Chordata	Mammalia	Carnivora	Mustelidae	Mustela	Mustela putorius	点击下载	点击下载	GCF_000239315.1_MusPutFurMale1.0_genomic.fna.gz	GCF_000239315.1_MusPutFurMale1.0_genomic.gff.gz
Chordata	Mammalia	Carnivora	Mustelidae	Mustela	Mustela putorius furo	点击下载	点击下载	Mustela_putorius_furo.MusPutFur1.0.dna.toplevel.fa.gz	Mustela_putorius_furo.MusPutFur1.0.110.gff3.gz
Chordata	Mammalia	Rodentia	Cricetidae	Myodes	Myodes glareolus	点击下载	点击下载	GCF_902806735.1_Bank_vole1_10x_genomic.fna.gz	GCF_902806735.1_Bank_vole1_10x_genomic.gff.gz
Chordata	Mammalia	Chiroptera	Vespertilionidae	Myotis	Myotis brandtii	点击下载	点击下载	GCF_000412655.1_ASM41265v1_genomic.fna.gz	GCF_000412655.1_ASM41265v1_genomic.gff.gz
Chordata	Mammalia	Chiroptera	Vespertilionidae	Myotis	Myotis davidii	点击下载	点击下载	GCF_000327345.1_ASM32734v1_genomic.fna.gz	GCF_000327345.1_ASM32734v1_genomic.gff.gz
Chordata	Mammalia	Chiroptera	Vespertilionidae	Myotis	Myotis lucifugus	点击下载	点击下载	Myotis_lucifugus.Myoluc2.0.dna.toplevel.fa.gz	Myotis_lucifugus.Myoluc2.0.110.gff3.gz
Chordata	Mammalia	Chiroptera	Vespertilionidae	Myotis	Myotis myotis	点击下载	点击下载	GCF_014108235.1_mMyoMyo1.p_genomic.fna.gz	GCF_014108235.1_mMyoMyo1.p_genomic.gff.gz
Chordata	Mammalia	Rodentia	Spalacidae	Nannospalax	Nannospalax galili	点击下载	点击下载	Nannospalax_galili.S.galili_v1.0.dna.toplevel.fa.gz	Nannospalax_galili.S.galili_v1.0.110.gff3.gz
Chordata	Mammalia	Carnivora	Mustelidae	Neogale	Neogale vison	点击下载	点击下载	GCF_020171115.1_ASM_NN_V1_genomic.fna.gz	GCF_020171115.1_ASM_NN_V1_genomic.gff.gz
Chordata	Mammalia	Carnivora	Phocidae	Neomonachus	Neomonachus schauinslandi	点击下载	点击下载	GCF_002201575.2_ASM220157v2_genomic.fna.gz	GCF_002201575.2_ASM220157v2_genomic.gff.gz
Chordata	Mammalia	Artiodactyla	Phocoenidae	Neophocaena	Neophocaena asiaeorientalis	点击下载	点击下载	GCF_003031525.2_Neophocaena_asiaeorientalis_V1.1_genomic.fna.gz	GCF_003031525.2_Neophocaena_asiaeorientalis_V1.1_genomic.gff.gz
Chordata	Mammalia	Carnivora	Mustelidae	Neogale	Neovison vison	点击下载	点击下载	Neovison_vison.NNQGG.v01.dna.toplevel.fa.gz	Neovison_vison.NNQGG.v01.110.gff3.gz
Chordata	Mammalia	Primates	Hylobatidae	Nomascus	Nomascus leucogenys	点击下载	点击下载	Nomascus_leucogenys.Nleu_3.0.dna.toplevel.fa.gz	Nomascus_leucogenys.Nleu_3.0.110.gff3.gz
Chordata	Mammalia	Diprotodontia	Macropodidae	Notamacropus	Notamacropus eugenii	点击下载	点击下载	Notamacropus_eugenii.Meug_1.0.dna.toplevel.fa.gz	Notamacropus_eugenii.Meug_1.0.110.gff3.gz
Chordata	Mammalia	Carnivora	Canidae	Nyctereutes	Nyctereutes procyonoides	点击下载	点击下载	GCF_905146905.1_NYPRO_anot_genome_genomic.fna.gz	GCF_905146905.1_NYPRO_anot_genome_genomic.gff.gz
Chordata	Mammalia	Primates	Lorisidae	Nycticebus	Nycticebus coucang	点击下载	点击下载	GCF_027406575.1_mNycCou1.pri_genomic.fna.gz	GCF_027406575.1_mNycCou1.pri_genomic.gff.gz
Chordata	Mammalia	Lagomorpha	Ochotonidae	Ochotona	Ochotona curzoniae	点击下载	点击下载	GCF_017591425.1_NIBS_Ocur_1.0_genomic.fna.gz	GCF_017591425.1_NIBS_Ocur_1.0_genomic.gff.gz
Chordata	Mammalia	Rodentia	Octodontidae	Octodon	Octodon degus	点击下载	点击下载	Octodon_degus.OctDeg1.0.dna.toplevel.fa.gz	Octodon_degus.OctDeg1.0.110.gff3.gz
Chordata	Mammalia	Carnivora	Odobenidae	Odobenus	Odobenus rosmarus divergens	点击下载	点击下载	GCF_000321225.1_Oros_1.0_genomic.fna.gz	GCF_000321225.1_Oros_1.0_genomic.gff.gz
Chordata	Mammalia	Artiodactyla	Cervidae	Odocoileus	Odocoileus virginianus	点击下载	点击下载	GCF_002102435.1_Ovir.te_1.0_genomic.fna.gz	GCF_002102435.1_Ovir.te_1.0_genomic.gff.gz
Chordata	Mammalia	Rodentia	Cricetidae	Onychomys	Onychomys torridus	点击下载	点击下载	GCF_903995425.1_mOncTor1.1_genomic.fna.gz	GCF_903995425.1_mOncTor1.1_genomic.gff.gz
Chordata	Mammalia	Artiodactyla	Delphinidae	Orcinus	Orcinus orca	点击下载	点击下载	GCF_937001465.1_mOrcOrc1.1_genomic.fna.gz	GCF_937001465.1_mOrcOrc1.1_genomic.gff.gz
Chordata	Mammalia	Monotremata	Ornithorhynchidae	Ornithorhynchus	Ornithorhynchus anatinus	点击下载	点击下载	Ornithorhynchus_anatinus.mOrnAna1.p.v1.dna.toplevel.fa.gz	Ornithorhynchus_anatinus.mOrnAna1.p.v1.110.gff3.gz
Chordata	Mammalia	Tubulidentata	Orycteropodidae	Orycteropus	Orycteropus afer	点击下载	点击下载	GCF_000298275.1_OryAfe1.0_genomic.fna.gz	GCF_000298275.1_OryAfe1.0_genomic.gff.gz
Chordata	Mammalia	Lagomorpha	Leporidae	Oryctolagus	Oryctolagus cuniculus	点击下载	点击下载	Oryctolagus_cuniculus.OryCun2.0.dna.toplevel.fa.gz	Oryctolagus_cuniculus.OryCun2.0.110.gff3.gz
Chordata	Mammalia	Artiodactyla	Bovidae	Oryx	Oryx dammah	点击下载	点击下载	GCF_014754425.2_SCBI_Odam_1.1_genomic.fna.gz	GCF_014754425.2_SCBI_Odam_1.1_genomic.gff.gz
Chordata	Mammalia	Primates	Galagidae	Otolemur	Otolemur garnettii	点击下载	点击下载	Otolemur_garnettii.OtoGar3.dna.toplevel.fa.gz	Otolemur_garnettii.OtoGar3.110.gff3.gz
Chordata	Mammalia	Artiodactyla	Bovidae	Ovis	Ovis aries	点击下载	点击下载	GCF_016772045.1_ARS-UI_Ramb_v2.0_genomic.fna.gz	GCF_016772045.1_ARS-UI_Ramb_v2.0_genomic.gff.gz
Chordata	Mammalia	Primates	Hominidae	Pan	Pan paniscus	点击下载	点击下载	Pan_paniscus.panpan1.1.dna.toplevel.fa.gz	Pan_paniscus.panpan1.1.110.gff3.gz
Chordata	Mammalia	Primates	Hominidae	Pan	Pan troglodytes	点击下载	点击下载	Pan_troglodytes.Pan_tro_3.0.dna.toplevel.fa.gz	Pan_troglodytes.Pan_tro_3.0.110.gff3.gz
Chordata	Mammalia	Carnivora	Felidae	Panthera	Panthera leo	点击下载	点击下载	Panthera_leo.PanLeo1.0.dna.toplevel.fa.gz	Panthera_leo.PanLeo1.0.110.gff3.gz
Chordata	Mammalia	Carnivora	Felidae	Panthera	Panthera pardus	点击下载	点击下载	Panthera_pardus.PanPar1.0.dna.toplevel.fa.gz	Panthera_pardus.PanPar1.0.110.gff3.gz
Chordata	Mammalia	Carnivora	Felidae	Panthera	Panthera tigris altaica	点击下载	点击下载	Panthera_tigris_altaica.PanTig1.0.dna.toplevel.fa.gz	Panthera_tigris_altaica.PanTig1.0.110.gff3.gz
Chordata	Mammalia	Carnivora	Felidae	Panthera	Panthera uncia	点击下载	点击下载	GCF_023721935.1_Puncia_PCG_1.0_genomic.fna.gz	GCF_023721935.1_Puncia_PCG_1.0_genomic.gff.gz
Chordata	Mammalia	Primates	Cercopithecidae	Papio	Papio anubis	点击下载	点击下载	Papio_anubis.Panubis1.0.dna.toplevel.fa.gz	Papio_anubis.Panubis1.0.110.gff3.gz
Chordata	Mammalia	Rodentia	Heteromyidae	Perognathus	Perognathus longimembris pacificus	点击下载	点击下载	GCF_023159225.1_ASM2315922v1_genomic.fna.gz	GCF_023159225.1_ASM2315922v1_genomic.gff.gz
Chordata	Mammalia	Rodentia	Cricetidae	Peromyscus	Peromyscus californicus	点击下载	点击下载	GCF_007827085.1_ASM782708v3_genomic.fna.gz	GCF_007827085.1_ASM782708v3_genomic.gff.gz
Chordata	Mammalia	Rodentia	Cricetidae	Peromyscus	Peromyscus leucopus	点击下载	点击下载	GCF_004664715.2_UCI_PerLeu_2.1_genomic.fna.gz	GCF_004664715.2_UCI_PerLeu_2.1_genomic.gff.gz
Chordata	Mammalia	Rodentia	Cricetidae	Peromyscus	Peromyscus maniculatus bairdii	点击下载	点击下载	Peromyscus_maniculatus_bairdii.HU_Pman_2.1.dna.toplevel.fa.gz	Peromyscus_maniculatus_bairdii.HU_Pman_2.1.110.gff3.gz
Chordata	Mammalia	Artiodactyla	Suidae	Phacochoerus	Phacochoerus africanus	点击下载	点击下载	GCF_016906955.1_ROS_Pafr_v1_genomic.fna.gz	GCF_016906955.1_ROS_Pafr_v1_genomic.gff.gz
Chordata	Mammalia	Diprotodontia	Phascolarctidae	Phascolarctos	Phascolarctos cinereus	点击下载	点击下载	Phascolarctos_cinereus.phaCin_unsw_v4.1.dna.toplevel.fa.gz	Phascolarctos_cinereus.phaCin_unsw_v4.1.110.gff3.gz
Chordata	Mammalia	Carnivora	Phocidae	Phoca	Phoca vitulina	点击下载	点击下载	GCF_004348235.1_GSC_HSeal_1.0_genomic.fna.gz	GCF_004348235.1_GSC_HSeal_1.0_genomic.gff.gz
Chordata	Mammalia	Artiodactyla	Phocoenidae	Phocoena	Phocoena sinus	点击下载	点击下载	Phocoena_sinus.mPhoSin1.pri.dna.toplevel.fa.gz	Phocoena_sinus.mPhoSin1.pri.110.gff3.gz
Chordata	Mammalia	Rodentia	Cricetidae	Phodopus	Phodopus roborovskii	点击下载	点击下载	GCF_943737965.1_PHOROB_genomic.fna.gz	GCF_943737965.1_PHOROB_genomic.gff.gz
Chordata	Mammalia	Chiroptera	Phyllostomidae	Phyllostomus	Phyllostomus discolor	点击下载	点击下载	GCF_004126475.2_mPhyDis1.pri.v3_genomic.fna.gz	GCF_004126475.2_mPhyDis1.pri.v3_genomic.gff.gz
Chordata	Mammalia	Chiroptera	Phyllostomidae	Phyllostomus	Phyllostomus hastatus	点击下载	点击下载	GCF_019186645.2_TTU_PhHast_1.1_genomic.fna.gz	GCF_019186645.2_TTU_PhHast_1.1_genomic.gff.gz
Chordata	Mammalia	Artiodactyla	Physeteridae	Physeter	Physeter catodon	点击下载	点击下载	Physeter_catodon.ASM283717v2.dna_rm.toplevel.fa.gz	Physeter_catodon.ASM283717v2.110.gff3.gz
Chordata	Mammalia	Primates	Cercopithecidae	Piliocolobus	Piliocolobus tephrosceles	点击下载	点击下载	Piliocolobus_tephrosceles.ASM277652v2.dna.toplevel.fa.gz	Piliocolobus_tephrosceles.ASM277652v2.110.gff3.gz
Chordata	Mammalia	Chiroptera	Vespertilionidae	Pipistrellus	Pipistrellus kuhlii	点击下载	点击下载	GCF_014108245.1_mPipKuh1.p_genomic.fna.gz	GCF_014108245.1_mPipKuh1.p_genomic.gff.gz
Chordata	Mammalia	Primates	Hominidae	Pongo	Pongo abelii	点击下载	点击下载	Pongo_abelii.Susie_PABv2.dna.toplevel.fa.gz	Pongo_abelii.Susie_PABv2.110.gff3.gz
Chordata	Mammalia	Primates	Hominidae	Pongo	Pongo pygmaeus	点击下载	点击下载	GCF_028885625.1_NHGRI_mPonPyg2-v1.1-hic.freeze_pri_genomic.fna.gz	GCF_028885625.1_NHGRI_mPonPyg2-v1.1-hic.freeze_pri_genomic.gff.gz
Chordata	Mammalia	Carnivora	Felidae	Prionailurus	Prionailurus bengalensis	点击下载	点击下载	GCF_016509475.1_Fcat_Pben_1.1_paternal_pri_genomic.fna.gz	GCF_016509475.1_Fcat_Pben_1.1_paternal_pri_genomic.gff.gz
Chordata	Mammalia	Carnivora	Felidae	Prionailurus	Prionailurus viverrinus	点击下载	点击下载	GCF_022837055.1_UM_Priviv_1.0_genomic.fna.gz	GCF_022837055.1_UM_Priviv_1.0_genomic.gff.gz
Chordata	Mammalia	Hyracoidea	Procaviidae	Procavia	Procavia capensis	点击下载	点击下载	Procavia_capensis.proCap1.dna.toplevel.fa.gz	Procavia_capensis.proCap1.110.gff3.gz
Chordata	Mammalia	Primates	Lemuridae	Prolemur	Prolemur simus	点击下载	点击下载	Prolemur_simus.Prosim_1.0.dna.toplevel.fa.gz	Prolemur_simus.Prosim_1.0.110.gff3.gz
Chordata	Mammalia	Primates	Indriidae	Propithecus	Propithecus coquereli	点击下载	点击下载	GCF_000956105.1_Pcoq_1.0_genomic.fna.gz	GCF_000956105.1_Pcoq_1.0_genomic.gff.gz
Chordata	Mammalia	Rodentia	Muridae	Psammomys	Psammomys obesus	点击下载	点击下载	GCF_907164565.1_mPsaObe1.curated_primary_1811_genomic.fna.gz	GCF_907164565.1_mPsaObe1.curated_primary_1811_genomic.gff.gz
Chordata	Mammalia	Chiroptera	Mormoopidae	Pteronotus	Pteronotus parnellii mesoamericanus	点击下载	点击下载	GCF_021234165.1_CSHL_Meso_final_genomic.fna.gz	GCF_021234165.1_CSHL_Meso_final_genomic.gff.gz
Chordata	Mammalia	Chiroptera	Pteropodidae	Pteropus	Pteropus alecto	点击下载	点击下载	GCF_000325575.1_ASM32557v1_genomic.fna.gz	GCF_000325575.1_ASM32557v1_genomic.gff.gz
Chordata	Mammalia	Chiroptera	Pteropodidae	Pteropus	Pteropus giganteus	点击下载	点击下载	GCF_902729225.1_Ma_sr-lr_union100_genomic.fna.gz	GCF_902729225.1_Ma_sr-lr_union100_genomic.gff.gz
Chordata	Mammalia	Chiroptera	Pteropodidae	Pteropus	Pteropus vampyrus	点击下载	点击下载	Pteropus_vampyrus.pteVam1.dna.toplevel.fa.gz	Pteropus_vampyrus.pteVam1.110.gff3.gz
Chordata	Mammalia	Carnivora	Felidae	Puma	Puma concolor	点击下载	点击下载	GCF_003327715.1_PumCon1.0_genomic.fna.gz	GCF_003327715.1_PumCon1.0_genomic.gff.gz
Chordata	Mammalia	Carnivora	Felidae	Puma	Puma yagouaroundi	点击下载	点击下载	GCF_014898765.1_PumYag_genomic.fna.gz	GCF_014898765.1_PumYag_genomic.gff.gz
Chordata	Mammalia	Artiodactyla	Cervidae	Rangifer	Rangifer tarandus	点击下载	点击下载	GCA_951394145.1_mRanTar1.hap2.1_genomic.fna.gz	GCA_951394145.1_mRanTar1.hap2.1_genomic.gff.gz
Chordata	Mammalia	Rodentia	Muridae	Rattus	Rattus norvegicus	点击下载	点击下载	Rattus_norvegicus.mRatBN7.2.dna.toplevel.fa.gz	Rattus_norvegicus.mRatBN7.2.110.gff3.gz
Chordata	Mammalia	Rodentia	Muridae	Rattus	Rattus rattus	点击下载	点击下载	GCF_011064425.1_Rrattus_CSIRO_v1_genomic.fna.gz	GCF_011064425.1_Rrattus_CSIRO_v1_genomic.gff.gz
Chordata	Mammalia	Chiroptera	Rhinolophidae	Rhinolophus	Rhinolophus ferrumequinum	点击下载	点击下载	Rhinolophus_ferrumequinum.mRhiFer1_v1.p.dna.toplevel.fa.gz	Rhinolophus_ferrumequinum.mRhiFer1_v1.p.110.gff3.gz
Chordata	Mammalia	Primates	Cercopithecidae	Rhinopithecus	Rhinopithecus bieti	点击下载	点击下载	Rhinopithecus_bieti.ASM169854v1.dna.toplevel.fa.gz	Rhinopithecus_bieti.ASM169854v1.110.gff3.gz
Chordata	Mammalia	Primates	Cercopithecidae	Rhinopithecus	Rhinopithecus roxellana	点击下载	点击下载	Rhinopithecus_roxellana.Rrox_v1.dna.toplevel.fa.gz	Rhinopithecus_roxellana.Rrox_v1.110.gff3.gz
Chordata	Mammalia	Chiroptera	Pteropodidae	Rousettus	Rousettus aegyptiacus	点击下载	点击下载	GCF_014176215.1_mRouAeg1.p_genomic.fna.gz	GCF_014176215.1_mRouAeg1.p_genomic.gff.gz
Chordata	Mammalia	Primates	Cebidae	Saimiri	Saimiri boliviensis boliviensis	点击下载	点击下载	Saimiri_boliviensis_boliviensis.SaiBol1.0.dna.toplevel.fa.gz	Saimiri_boliviensis_boliviensis.SaiBol1.0.110.gff3.gz
Chordata	Mammalia	Primates	Cebidae	Sapajus	Sapajus apella	点击下载	点击下载	GCF_009761245.1_GSC_monkey_1.0_genomic.fna.gz	GCF_009761245.1_GSC_monkey_1.0_genomic.gff.gz
Chordata	Mammalia	Dasyuromorphia	Dasyuridae	Sarcophilus	Sarcophilus harrisii	点击下载	点击下载	Sarcophilus_harrisii.mSarHar1.11.dna.toplevel.fa.gz	Sarcophilus_harrisii.mSarHar1.11.110.gff3.gz
Chordata	Mammalia	Rodentia	Sciuridae	Sciurus	Sciurus vulgaris	点击下载	点击下载	Sciurus_vulgaris.mSciVul1.1.dna.toplevel.fa.gz	Sciurus_vulgaris.mSciVul1.1.110.gff3.gz
Chordata	Mammalia	Eulipotyphla	Soricidae	Sorex	Sorex araneus	点击下载	点击下载	Sorex_araneus.COMMON_SHREW1.dna.toplevel.fa.gz	Sorex_araneus.COMMON_SHREW1.110.gff3.gz
Chordata	Mammalia	Eulipotyphla	Soricidae	Sorex	Sorex cinereus	点击下载	点击下载	GCF_029834395.1_SorCin_2.1_genomic.fna.gz	GCF_029834395.1_SorCin_2.1_genomic.gff.gz
Chordata	Mammalia	Rodentia	Sciuridae	Spermophilus	Spermophilus dauricus	点击下载	点击下载	Spermophilus_dauricus.ASM240643v1.dna.toplevel.fa.gz	Spermophilus_dauricus.ASM240643v1.110.gff3.gz
Chordata	Mammalia	Chiroptera	Phyllostomidae	Sturnira	Sturnira hondurensis	点击下载	点击下载	GCF_014824575.3_WHU_Shon_v2.1_genomic.fna.gz	GCF_014824575.3_WHU_Shon_v2.1_genomic.gff.gz
Chordata	Mammalia	Eulipotyphla	Soricidae	Suncus	Suncus etruscus	点击下载	点击下载	GCF_024139225.1_mSunEtr1.pri.cur_genomic.fna.gz	GCF_024139225.1_mSunEtr1.pri.cur_genomic.gff.gz
Chordata	Mammalia	Carnivora	Herpestidae	Suricata	Suricata suricatta	点击下载	点击下载	Suricata_suricatta.meerkat_22Aug2017_6uvM2_HiC.dna.toplevel.fa.gz	Suricata_suricatta.meerkat_22Aug2017_6uvM2_HiC.110.gff3.gz
Chordata	Mammalia	Artiodactyla	Suidae	Sus	Sus scrofa	点击下载	点击下载	Sus_scrofa.Sscrofa11.1.dna.toplevel.fa.gz	Sus_scrofa.Sscrofa11.1.110.gff3.gz
Chordata	Mammalia	Primates	Hylobatidae	Symphalangus	Symphalangus syndactylus	点击下载	点击下载	GCF_028878055.1_NHGRI_mSymSyn1-v1.1-hic.freeze_pri_genomic.fna.gz	GCF_028878055.1_NHGRI_mSymSyn1-v1.1-hic.freeze_pri_genomic.gff.gz
Chordata	Mammalia	Monotremata	Tachyglossidae	Tachyglossus	Tachyglossus aculeatus	点击下载	点击下载	GCF_015852505.1_mTacAcu1.pri_genomic.fna.gz	GCF_015852505.1_mTacAcu1.pri_genomic.gff.gz
Chordata	Mammalia	Eulipotyphla	Talpidae	Talpa	Talpa occidentalis	点击下载	点击下载	GCF_014898055.3_MPIMG_talOcc4v2.1_genomic.fna.gz	GCF_014898055.3_MPIMG_talOcc4v2.1_genomic.gff.gz
Chordata	Mammalia	Primates	Cercopithecidae	Theropithecus	Theropithecus gelada	点击下载	点击下载	Theropithecus_gelada.Tgel_1.0.dna.toplevel.fa.gz	Theropithecus_gelada.Tgel_1.0.110.gff3.gz
Chordata	Mammalia	Primates	Cercopithecidae	Trachypithecus	Trachypithecus francoisi	点击下载	点击下载	GCF_009764315.1_Tfra_2.0_genomic.fna.gz	GCF_009764315.1_Tfra_2.0_genomic.gff.gz
Chordata	Mammalia	Sirenia	Trichechidae	Trichechus	Trichechus manatus	点击下载	点击下载	GCF_000243295.1_TriManLat1.0_genomic.fna.gz	GCF_000243295.1_TriManLat1.0_genomic.gff.gz
Chordata	Mammalia	Diprotodontia	Phalangeridae	Trichosurus	Trichosurus vulpecula	点击下载	点击下载	GCF_011100635.1_mTriVul1.pri_genomic.fna.gz	GCF_011100635.1_mTriVul1.pri_genomic.gff.gz
Chordata	Mammalia	Scandentia	Tupaiidae	Tupaia	Tupaia belangeri	点击下载	点击下载	Tupaia_belangeri.TREESHREW.dna.toplevel.fa.gz	Tupaia_belangeri.TREESHREW.110.gff3.gz
Chordata	Mammalia	Scandentia	Tupaiidae	Tupaia	Tupaia belangeri chinensis	点击下载	点击下载	GCF_000334495.1_TupChi_1.0_genomic.fna.gz	GCF_000334495.1_TupChi_1.0_genomic.gff.gz
Chordata	Mammalia	Artiodactyla	Delphinidae	Tursiops	Tursiops truncatus	点击下载	点击下载	Tursiops_truncatus.turTru1.dna.toplevel.fa.gz	Tursiops_truncatus.turTru1.110.gff3.gz
Chordata	Mammalia	Rodentia	Sciuridae	Urocitellus	Urocitellus parryii	点击下载	点击下载	Urocitellus_parryii.ASM342692v1.dna.toplevel.fa.gz	Urocitellus_parryii.ASM342692v1.110.gff3.gz
Chordata	Mammalia	Carnivora	Ursidae	Ursus	Ursus americanus	点击下载	点击下载	Ursus_americanus.ASM334442v1.dna.toplevel.fa.gz	Ursus_americanus.ASM334442v1.110.gff3.gz
Chordata	Mammalia	Carnivora	Ursidae	Ursus	Ursus arctos	点击下载	点击下载	GCF_023065955.2_UrsArc2.0_genomic.fna.gz	GCF_023065955.2_UrsArc2.0_genomic.gff.gz
Chordata	Mammalia	Carnivora	Ursidae	Ursus	Ursus maritimus	点击下载	点击下载	Ursus_maritimus.UrsMar_1.0.dna.toplevel.fa.gz	Ursus_maritimus.UrsMar_1.0.110.gff3.gz
Chordata	Mammalia	Carnivora	Ursidae	Ursus	Ursus thibetanus thibetanus	点击下载	点击下载	Ursus_thibetanus_thibetanus.ASM966005v1.dna.toplevel.fa.gz	Ursus_thibetanus_thibetanus.ASM966005v1.110.gff3.gz
Chordata	Mammalia	Artiodactyla	Camelidae	Vicugna	Vicugna pacos	点击下载	点击下载	Vicugna_pacos.vicPac1.dna.toplevel.fa.gz	Vicugna_pacos.vicPac1.110.gff3.gz
Chordata	Mammalia	Diprotodontia	Vombatidae	Vombatus	Vombatus ursinus	点击下载	点击下载	Vombatus_ursinus.bare-nosed_wombat_genome_assembly.dna.toplevel.fa.gz	Vombatus_ursinus.bare-nosed_wombat_genome_assembly.110.gff3.gz
Chordata	Mammalia	Carnivora	Canidae	Vulpes	Vulpes lagopus	点击下载	点击下载	GCF_018345385.1_ASM1834538v1_genomic.fna.gz	GCF_018345385.1_ASM1834538v1_genomic.gff.gz
Chordata	Mammalia	Carnivora	Canidae	Vulpes	Vulpes vulpes	点击下载	点击下载	Vulpes_vulpes.VulVul2.2.dna.toplevel.fa.gz	Vulpes_vulpes.VulVul2.2.110.gff3.gz
Chordata	Mammalia	Carnivora	Otariidae	Zalophus	Zalophus californianus	点击下载	点击下载	Zalophus_californianus.mZalCal1.pri.dna.toplevel.fa.gz	Zalophus_californianus.mZalCal1.pri.110.gff3.gz
Chordata	Myxini	Myxiniformes	Myxinidae	Eptatretus	Eptatretus burgeri	点击下载	点击下载	Eptatretus_burgeri.Eburgeri_3.2.dna.toplevel.fa.gz	Eptatretus_burgeri.Eburgeri_3.2.110.gff3.gz
Chordata	Reptilia	Crocodylia	Alligatoridae	Alligator	Alligator sinensis	点击下载	点击下载	GCF_000455745.1_ASM45574v1_genomic.fna.gz	GCF_000455745.1_ASM45574v1_genomic.gff.gz
Chordata	Reptilia	Testudines	Cheloniidae	Chelonia	Chelonia mydas	点击下载	点击下载	GCF_015237465.2_rCheMyd1.pri.v2_genomic.fna.gz	GCF_015237465.2_rCheMyd1.pri.v2_genomic.gff.gz
Chordata	Reptilia	Testudines	Testudinidae	Chelonoidis	Chelonoidis abingdonii	点击下载	点击下载	Chelonoidis_abingdonii.ASM359739v1.dna.toplevel.fa.gz	Chelonoidis_abingdonii.ASM359739v1.110.gff3.gz
Chordata	Reptilia	Testudines	Chelydridae	Chelydra	Chelydra serpentina	点击下载	点击下载	Chelydra_serpentina.Chelydra_serpentina-1.0.dna.toplevel.fa.gz	Chelydra_serpentina.Chelydra_serpentina-1.0.110.gff3.gz
Chordata	Reptilia	Testudines	Emydidae	Chrysemys	Chrysemys picta bellii	点击下载	点击下载	Chrysemys_picta_bellii.Chrysemys_picta_bellii-3.0.3.dna.toplevel.fa.gz	Chrysemys_picta_bellii.Chrysemys_picta_bellii-3.0.3.110.gff3.gz
Chordata	Reptilia	Crocodylia	Crocodylidae	Crocodylus	Crocodylus porosus	点击下载	点击下载	Crocodylus_porosus.CroPor_comp1.dna.toplevel.fa.gz	Crocodylus_porosus.CroPor_comp1.110.gff3.gz
Chordata	Reptilia	Testudines	Testudinidae	Gopherus	Gopherus agassizii	点击下载	点击下载	Gopherus_agassizii.ASM289641v1.dna.toplevel.fa.gz	Gopherus_agassizii.ASM289641v1.110.gff3.gz
Chordata	Reptilia	Testudines	Testudinidae	Gopherus	Gopherus evgoodei	点击下载	点击下载	Gopherus_evgoodei.rGopEvg1_v1.p.dna.toplevel.fa.gz	Gopherus_evgoodei.rGopEvg1_v1.p.110.gff3.gz
Chordata	Reptilia	Testudines	Trionychidae	Pelodiscus	Pelodiscus sinensis	点击下载	点击下载	Pelodiscus_sinensis.PelSin_1.0.dna.toplevel.fa.gz	Pelodiscus_sinensis.PelSin_1.0.110.gff3.gz
Chordata	Reptilia	Testudines	Pelomedusidae	Pelusios	Pelusios castaneus	点击下载	点击下载	Pelusios_castaneus.Pelusios_castaneus-1.0.dna.toplevel.fa.gz	Pelusios_castaneus.Pelusios_castaneus-1.0.110.gff3.gz
Chordata	Reptilia	Testudines	Emydidae	Terrapene	Terrapene carolina triunguis	点击下载	点击下载	Terrapene_carolina_triunguis.T_m_triunguis-2.0.dna.toplevel.fa.gz	Terrapene_carolina_triunguis.T_m_triunguis-2.0.110.gff3.gz
Brachiopoda	Lingulata	Lingulida	Lingulidae	Lingula	Lingula anatina	点击下载	点击下载	GCF_001039355.2_LinAna2.0_genomic.fna.gz	GCF_001039355.2_LinAna2.0_genomic.gff.gz
Arthropoda	Insecta	Hymenoptera	Formicidae	Acromyrmex	Acromyrmex echinatior	点击下载	点击下载	GCF_000204515.1_Aech_3.9_genomic.fna.gz	GCF_000204515.1_Aech_3.9_genomic.gff.gz
Arthropoda	Insecta	Hymenoptera	Formicidae	Atta	Atta cephalotes	点击下载	点击下载	GCF_000143395.1_Attacep1.0_genomic.fna.gz	GCF_000143395.1_Attacep1.0_genomic.gff.gz
Arthropoda	Insecta	Hymenoptera	Formicidae	Pogonomyrmex	Pogonomyrmex barbatus	点击下载	点击下载	GCF_000187915.1_Pbar_UMD_V03_genomic.fna.gz	GCF_000187915.1_Pbar_UMD_V03_genomic.gff.gz
Arthropoda	Insecta	Hymenoptera	Formicidae	Solenopsis	Solenopsis invicta	点击下载	点击下载	GCF_016802725.1_UNIL_Sinv_3.0_genomic.fna.gz	GCF_016802725.1_UNIL_Sinv_3.0_genomic.gff.gz
Mollusca	Bivalvia	Ostreida	Ostreidae	Magallana	Crassostrea gigas	点击下载	点击下载	GCF_902806645.1_cgigas_uk_roslin_v1_genomic.fna.gz	GCF_902806645.1_cgigas_uk_roslin_v1_genomic.gff.gz
Mollusca	Cephalopoda	Octopoda	Octopodidae	Octopus	Octopus bimaculoides	点击下载	点击下载	GCF_001194135.2_ASM119413v2_genomic.fna.gz	GCF_001194135.2_ASM119413v2_genomic.gff.gz
Mollusca	Gastropoda	Patellogastropoda	Lottiidae	Lottia	Lottia gigantea	点击下载	点击下载	GCF_000327385.1_Helro1_genomic.fna.gz	GCF_000327385.1_Helro1_genomic.gff.gz
