# Supplementary material for: Phylogenetic Insights into the Evolutionary History of the RSPO Gene Family in Metazoa
Source: Genes (Basel). 2025 Apr 23;16(5):477. doi: 10.3390/genes16050477 (PMC12111769; doi:10.3390/genes16050477)
Supplement: Supplementary file 1 [file genes-16-00477-s001.zip › Supplementary Table S3.xlsx]

## Sheet: Sheet1
Table S3. The Blastp identity statistics of RSPO gene family members(the four Homo sapiens RSPO protein as blastp query sequnce)
Species	Sequence	RSPO1_identity(%)	RSPO2_identity(%)	RSPO3_identity(%)	RSPO4_identity(%)
Acanthisitta chloris	XM_009071085.1	40.201	44.843	38.249	54.545
Acanthisitta chloris	XM_009078765.1	46.369	83.491	49.704	48.538
Acanthisitta chloris	XM_009080211.1	64.072	51.587	52.555	41.221
Acanthochromis polyacanthus	ENSAPOT00000002942	34.221	41.473	51.331	30.645
Acanthochromis polyacanthus	ENSAPOT00000013797	30.833	34.025	34.524	28.279
Acanthochromis polyacanthus	ENSAPOT00000014868	42.788	68.78	48.214	44.974
Acanthochromis polyacanthus	ENSAPOT00000031133	50.388	43.644	44.978	40.517
Accipiter nisus	ENSANIT00000001941	46.262	50.61	76.132	48.75
Accipiter nisus	ENSANIT00000007883	67.681	47.111	50.84	38.627
Accipiter nisus	ENSANIT00000018180	41.414	46.19	41.709	57.921
Accipiter nisus	ENSANIT00000027809	43.128	87.143	46.698	44.444
Acinonyx jubatus	XM_027059623.2	92.72	42.731	47.21	39.316
Acinonyx jubatus	XM_027064024.2	43.602	96.708	48.357	47.283
Acinonyx jubatus	XM_027069752.2	36.797	47.208	44.262	85.281
Acinonyx jubatus	XM_053222271.1	51.295	51.829	90.583	46.875
Acomys russatus	XM_051143515.1	40	46.277	41.477	84.541
Acomys russatus	XM_051159536.1	42.396	92.4	46.789	49.708
Acomys russatus	XM_051164039.1	51.777	48.309	87.636	45
Acomys russatus	XM_051172048.1	87.833	41.026	47.706	39.331
Ailuropoda melanoleuca	ENSAMET00000010392	51.777	48.792	90.182	44.318
Ailuropoda melanoleuca	ENSAMET00000014019	43.602	97.531	48.357	47.283
Ailuropoda melanoleuca	ENSAMET00000032249	37.681	44.67	46.875	89.565
Ailuropoda melanoleuca	ENSAMET00000045412	93.162	45.729	49.528	43.229
Ailuropoda melanoleura	XM_019799130.2	43.602	97.531	48.357	47.283
Ailuropoda melanoleura	XM_034641829.1	37.681	47.826	46.875	90.196
Ailuropoda melanoleura	XM_034649494.1	92.776	42.667	47.21	39.744
Ailuropoda melanoleura	XM_034669097.1	55.882	51.829	89.3	46.875
Alligator sinensis	XM_006027730.3	44.318	43.725	76.727	41.176
Alligator sinensis	XM_014527163.1	66.791	46.667	47.49	38.462
Alligator sinensis	XM_025202030.1	49.65	82.955	51.049	46.429
Alligator sinensis	XM_025212213.1	44.242	50.581	44.643	61.667
Amazona collaria	ENSACOT00000001292	67.681	47.321	50.42	38.627
Amazona collaria	ENSACOT00000004909	45.652	82.305	47.17	46.995
Amazona collaria	ENSACOT00000005787	42.471	47.826	76	49.375
Amazona collaria	ENSACOT00000009013	42.471	47.826	76.364	49.375
Amazona collaria	ENSACOT00000010059	41.706	46.154	41.827	59.296
Amphilophus citrinellus	ENSACIT00000002455	45.355	71.849	48.113	48.276
Amphilophus citrinellus	ENSACIT00000012592	35.484	50	38.914	47.541
Amphilophus citrinellus	ENSACIT00000020997	35.537	36.548	42.174	34.722
Amphilophus citrinellus	ENSACIT00000024425	49.16	40.726	44.541	39.827
Amphilophus citrinellus	ENSACIT00000026818	34.252	39.286	48.047	29.644
Amphiprion ocellaris	ENSAOCT00000002084	44.809	77.512	46.698	49.412
Amphiprion ocellaris	ENSAOCT00000004439	41.053	42.553	46.927	37.736
Amphiprion ocellaris	ENSAOCT00000024033	33.977	41.86	50.781	30.12
Amphiprion percula	ENSAPET00000008910	42.424	45.181	49.398	38.217
Amphiprion percula	ENSAPET00000025105	33.205	41.86	50.781	30.855
Amphiprion percula	ENSAPET00000028639	41.315	72.245	46.256	48.837
Anabas testudineus	ENSATET00000003748	41.618	44.311	53.591	37.107
Anabas testudineus	ENSATET00000013508	50.213	40.574	42.213	40.088
Anabas testudineus	ENSATET00000035966	33.846	42.308	51.737	30.435
Anabas testudineus	ENSATET00000036308	45.604	71.371	46.696	46.231
Anas platyrhynchos platyrhynchos	ENSAPLT00000001646	42.471	47.826	76.364	46.196
Anas platyrhynchos platyrhynchos	ENSAPLT00000030322	68.127	49.5	52.466	42.029
Anas platyrhynchos platyrhynchos	ENSAPLT00000034935	45.078	88.293	47.826	44.444
Anas platyrhynchos	ENSAPLT00020002490	42.654	83.539	47.418	44.5
Anas platyrhynchos	ENSAPLT00020007865	42.471	47.826	76.364	46.196
Anas platyrhynchos	ENSAPLT00020016181	68.127	49.5	52.466	42.029
Anas zonorhyncha	ENSAZOT00000004515	42.995	87.44	47.393	43.781
Anas zonorhyncha	ENSAZOT00000015134	42.714	47.449	43.216	62.371
Anas zonorhyncha	ENSAZOT00000028431	68.127	49.5	52.466	42.029
Anas zonorhyncha	ENSAZOT00000032025	42.471	47.826	76.364	46.196
Anolis carolinensis	ENSACAT00000010197	43.062	85.185	47.143	45.455
Anolis carolinensis	ENSACAT00000010884	39.394	45.498	40.758	61
Anolis carolinensis	ENSACAT00000017280	66.142	42.523	49.138	39.732
Anolis carolinensis	ENSACAT00000045184	38.628	42.584	61.594	44.086
Anser brachyrhynchus	ENSABRT00000006691	42.714	46.829	44.221	62
Anser brachyrhynchus	ENSABRT00000013078	42.471	47.826	76.364	46.196
Anser brachyrhynchus	ENSABRT00000023243	42.654	83.539	47.418	44.5
Anser brachyrhynchus	ENSABRT00000035244	68.127	49.5	52.466	42.029
Anser cygnoides	ENSACDT00005003273	42.654	83.539	47.418	44.5
Anser cygnoides	ENSACDT00005004722	68.127	49.5	52.466	42.029
Anser cygnoides	ENSACDT00005024945	42.211	46.341	43.719	61.5
Antechinus flavipes	XM_051970983.1	43.128	95.885	48.585	47.826
Antechinus flavipes	XM_051973723.1	40.86	47.619	43.182	71.958
Antechinus flavipes	XM_051987725.1	83.206	45.024	48.617	38.009
Antechinus flavipes	XM_051997704.1	51	49.038	88.8	45.455
Antrostomus carolinensis	XM_010163443.1	44.248	50.61	75.41	48.75
Antrostomus carolinensis	XM_010170012.1	67.681	47.556	50.84	38.627
Antrostomus carolinensis	XM_029085383.1	42.623	76.216	41.969	40.11
Aotus nancymaae	ENSANAT00000024927	39.614	48.045	43.75	97.475
Aotus nancymaae	ENSANAT00000030290	46.311	49.275	96.283	44.318
Aotus nancymaae	ENSANAT00000036410	96.578	41.739	48.069	38.889
Aotus nancymaae	ENSANAT00000052312	44.076	96.708	48.585	47.283
Apaloderma vittatum	XM_009865248.1	45.614	86.957	45.455	44.34
Apaloderma vittatum	XM_009867519.1	44.69	50.61	76.86	48.125
Apaloderma vittatum	XM_009871479.1	68.441	47.111	51.261	38.627
Apodemus sylvaticus	XM_052160975.1	48.252	94.886	51.049	45.455
Apodemus sylvaticus	XM_052169890.1	51.269	49.275	85.199	43.75
Apodemus sylvaticus	XM_052177313.1	87.833	40.171	48.165	38.912
Apodemus sylvaticus	XM_052181713.1	39.444	46.809	42.045	85.922
Aptenodytes forsteri	XM_009279351.2	41.699	48.309	77.091	45.652
Aptenodytes forsteri	XM_009282767.1	40.865	45.32	41.667	58.291
Aptenodytes forsteri	XM_009284726.1	68.061	47.111	50.84	38.627
Aptenodytes forsteri	XM_019472764.1	48.252	82.386	48.951	46.479
Apteryx haastii	ENSAHAT00000008037	42.654	83.951	47.642	44.5
Apteryx haastii	ENSAHAT00000015870	42.292	48.309	76.727	45.652
Apteryx haastii	ENSAHAT00000027906	67.681	47.111	50.84	39.485
Apteryx owenii	ENSAOWT00000004384	42.292	48.309	76.727	45.652
Apteryx owenii	ENSAOWT00000009142	46.369	82.547	49.704	48.81
Apteryx owenii	ENSAOWT00000016466	67.681	47.556	50.84	39.485
Apteryx rowi	ENSARWT00000009940	42.292	48.309	76.727	45.652
Apteryx rowi	ENSARWT00000015159	67.681	47.111	50.84	39.485
Apteryx rowi	ENSARWT00000026314	46.369	82.547	49.704	48.81
Aquila chrysaetos chrysaetos	ENSACCT00020004224	45.652	83.128	46.698	44.554
Aquila chrysaetos chrysaetos	ENSACCT00020008501	43.089	48.309	76.727	45.652
Aquila chrysaetos chrysaetos	ENSACCT00020010872	41.063	45.894	41.379	58.291
Aquila chrysaetos chrysaetos	ENSACCT00020024803	67.681	47.111	50.84	38.627
Artibeus jamaicensis	XM_037139602.2	51.269	48.792	93.407	45.455
Artibeus jamaicensis	XM_037143265.2	39.614	47.34	44.318	87.826
Artibeus jamaicensis	XM_037149204.2	87.407	41.778	47.639	40.171
Artibeus jamaicensis	XM_037166981.2	42.396	93.6	47.032	49.123
Arvicanthis niloticus	XM_034492576.1	51.269	49.275	86.643	43.182
Arvicanthis niloticus	XM_034495666.1	38.889	46.277	43.75	83.981
Arvicanthis niloticus	XM_034501577.1	88.973	40.598	47.706	39.331
Arvicanthis niloticus	XM_034516018.1	42.396	93.2	46.789	49.123
Arvicola amphibius	XM_038329222.1	39.444	47.059	42.045	86.341
Arvicola amphibius	XM_038339659.2	42.857	48.792	89.091	44.318
Arvicola amphibius	XM_038342955.1	43.779	92.8	47.248	49.123
Arvicola amphibius	XM_042055291.1	86.92	45.652	51.852	42.132
Astatotilapia calliptera	ENSACLT00000000395	52.683	43	47.619	42.347
Astatotilapia calliptera	ENSACLT00000029693	36.702	35.294	42.073	31.818
Astatotilapia calliptera	ENSACLT00000035994	45.026	77.885	42.972	48.276
Astyanax mexicanus	ENSAMXT00000033363	48.031	42.381	47.984	44.767
Astyanax mexicanus	ENSAMXT00000044572	36.179	38.095	37.778	31.461
Astyanax mexicanus	ENSAMXT00000045630	40.807	71.429	45.794	45.029
Athene cunicularia	ENSACUT00000005846	44.69	50.61	75.72	48.75
Athene cunicularia	ENSACUT00000014938	68.837	52.866	58.228	43.871
Athene cunicularia	ENSACUT00000020263	45.652	76.724	49.704	45.876
Athene cunicularia	ENSACUT00000023048	39.024	42.458	38.384	46.701
Balaenoptera musculus	ENSBMST00010002767	90.421	42.222	48.23	38.889
Balaenoptera musculus	ENSBMST00010019589	37.991	46	43.182	89.545
Balaenoptera musculus	ENSBMST00010020813	43.602	95.885	48.113	47.486
Balaenoptera musculus	ENSBMST00010031951	51.456	49.275	89.818	40.299
Balearica regulorum	XM_010307025.1	76.243	52.047	57.303	44.72
Balearica regulorum	XM_010307322.1	43.627	86.857	48.503	47.59
Balearica regulorum	XM_010309657.1	53.529	50.61	88	48.75
Betta splendens	ENSBSLT00000026747	43.976	45.283	54.819	38.75
Betta splendens	ENSBSLT00000040968	42.18	70.968	46.256	46.231
Betta splendens	ENSBSLT00000048932	48.571	43.049	45.291	40.845
Betta splendens	ENSBSLT00000056968	38.278	39.544	50.391	32.864
Bison bison bison	ENSBBBT00000006604	44.076	97.119	48.585	47.826
Bison bison bison	ENSBBBT00000013663	52.02	50	90.476	41.014
Bison bison bison	ENSBBBT00000015471	39.301	46.829	45.789	87.773
Bison bison bison	ENSBBBT00000029173	88.593	42.222	47.368	39.224
Bison bison	XM_010841896.1	39.301	46.829	45.789	88.158
Bison bison	XM_010861752.1	52.02	50	90.476	41.014
Bison bison	XM_010862778.1	88.593	42.222	47.368	39.224
Bison bison	XM_010863463.1	44.076	97.119	48.585	47.826
Bos indicus	XM_019957811.1	88.593	42.222	47.368	40.171
Bos indicus	XM_019967110.1	50.98	50	96.226	45.109
Bos indicus	XM_019972699.1	38.428	45.854	45.263	88.596
Bos indicus	XM_019974109.1	48.951	96.023	50.35	46.154
Bos mutus	ENSBMUT00000007775	88.973	42.222	47.368	40.171
Bos mutus	ENSBMUT00000014752	51.5	50	93.6	41.014
Bos mutus	ENSBMUT00000024652	39.301	46.341	45.789	89.083
Bos mutus	ENSBMUT00000029878	43.602	96.708	48.113	47.283
Bos taurus	ENSBTAT00000005002	88.973	42.222	47.368	40.171
Bos taurus	ENSBTAT00000010680	52.02	50	90.476	41.014
Bos taurus	ENSBTAT00000018083	44.076	97.119	48.585	47.826
Bos taurus	ENSBTAT00000029170	38.428	45.854	45.263	88.596
Branchiostoma floridae	XM_035812145.1	35.981	45.055	41.899	39.631
Bubalus bubalis	XM_025294804.3	52.02	50	89.744	41.014
Bubalus bubalis	XM_044927777.2	38.865	46.341	45.263	88.596
Bubalus bubalis	XM_044928613.2	44.444	91.781	40.569	48.045
Bubalus bubalis	XM_044945237.2	90.114	42.222	47.807	39.744
Bubalus carabanensis	XM_055534946.1	52.02	50	89.744	41.014
Bubalus carabanensis	XM_055543199.1	38.865	46.341	45.789	87.719
Bubalus carabanensis	XM_055546427.1	44.444	91.781	40.569	48.045
Bubalus carabanensis	XM_055586356.1	90.114	42.222	47.807	39.744
Bubo bubo	ENSBOBT00000002694	41.699	48.309	76.727	45.652
Bubo bubo	ENSBOBT00000004106	51.331	36.232	41.827	35.374
Bubo bubo	ENSBOBT00000019576	46.369	82.547	49.704	48.824
Buceros rhinoceros	XM_010134328.1	66.92	47.111	50.84	38.627
Buceros rhinoceros	XM_010142875.1	44.69	50.61	76.033	48.75
Buceros rhinoceros	XM_010144471.1	45.251	84.066	48.214	47.399
Budorcas taxicolor	XM_052638004.1	89.734	42.222	46.491	39.316
Budorcas taxicolor	XM_052645593.1	51.5	50	93.6	41.014
Budorcas taxicolor	XM_052650443.1	39.301	47.317	39.474	88.158
Budorcas taxicolor	XM_052651925.1	43.128	97.119	47.642	47.826
Buteo japonicus	ENSBJAT00000002808	43.089	48.309	76.364	45.652
Buteo japonicus	ENSBJAT00000013808	46.369	83.019	49.704	48.824
Buteo japonicus	ENSBJAT00000013829	67.681	47.111	50.84	38.627
Cairina moschata domestica	ENSCMMT00000004221	42.471	47.826	76.364	46.196
Cairina moschata domestica	ENSCMMT00000009850	46.409	79.216	45.089	48.81
Cairina moschata domestica	ENSCMMT00000011018	67.331	49.5	52.466	42.029
Cairina moschata domestica	ENSCMMT00000019782	43.966	48.462	34.348	57.724
Calidris pugnax	ENSCPUT00000001183	47.248	46.053	68.015	45.455
Calidris pugnax	ENSCPUT00000010562	41.791	47.087	41.5	58.911
Calidris pugnax	ENSCPUT00000011998	43.602	83.951	47.642	47.283
Calidris pugnax	ENSCPUT00000032584	68.441	47.111	51.261	38.627
Calidris pygmaea	ENSCPGT00000014407	68.061	47.111	51.261	38.627
Calidris pygmaea	ENSCPGT00000018976	44.69	50.61	76.793	48.75
Calidris pygmaea	ENSCPGT00000029035	43.128	83.539	47.642	47.283
Calidris pygmaea	ENSCPGT00000029499	41.038	47.291	41.667	59.799
Callithrix jacchus	ENSCJAT00000012685	44.076	96.708	48.585	47.283
Callithrix jacchus	ENSCJAT00000132555	39.614	47.826	39.899	96.581
Callithrix jacchus	ENSCJAT00000137405	53.714	48.925	91.71	46.875
Callorhinchus milii	ENSCMIT00000026954	47.642	48.663	63.592	41.905
Callorhinchus milii	ENSCMIT00000030710	43.662	68.033	44.344	49.112
Callorhinchus milii	ENSCMIT00000031495	62.791	50.463	56.931	43.379
Callorhinus ursinus	XM_025857115.1	91.255	42.601	47.345	38.793
Callorhinus ursinus	XM_025860878.1	51.777	49.275	90.545	40.553
Callorhinus ursinus	XM_025871002.1	48.252	96.591	50	45.455
Callorhinus ursinus	XM_025875704.1	38.164	46.739	43.182	88.312
Callorhinus ursinus	XM_025876282.1	38.164	46.739	42.614	87.879
Calypte anna	XM_008492866.2	67.681	47.664	52.423	42.439
Calypte anna	XM_008497319.2	41.699	48.309	77.091	45.652
Calypte anna	XM_030444705.1	48.201	78.481	49.275	44.828
Calypte anna	XM_030463329.1	40.191	44.344	42.029	56.132
Camarhynchus parvulus	ENSCPVT00000000503	41.699	47.343	76.364	44.022
Camarhynchus parvulus	ENSCPVT00000003180	45.652	83.951	47.642	46.739
Camarhynchus parvulus	ENSCPVT00000007982	40.909	46.667	39.796	57.921
Camarhynchus parvulus	ENSCPVT00000021993	67.886	50	52.915	42.439
Camelus bactrianus	XM_010955846.2	34.597	82.305	38.389	36.111
Camelus bactrianus	XM_010959868.2	90.875	41.41	47.881	38.983
Camelus bactrianus	XM_010960967.2	39.13	48.913	43.75	86.957
Camelus bactrianus	XM_010965521.1	52.792	50.242	89.091	43.75
Camelus dromedarius	ENSCDRT00005001893	52.284	49.758	89.455	44.318
Camelus dromedarius	ENSCDRT00005015162	90.875	41.41	47.881	38.983
Camelus dromedarius	ENSCDRT00005021797	39.13	48.913	43.75	85.897
Camelus dromedarius	ENSCDRT00005034087	43.602	95.473	47.642	47.514
Camelus ferus	XM_032462021.1	39.13	48.913	43.75	86.957
Camelus ferus	XM_032467780.1	43.602	95.885	47.642	47.514
Camelus ferus	XM_032484838.1	52.792	50.242	89.091	43.75
Camelus ferus	XM_032495993.1	90.875	41.41	47.881	38.983
Canis lupus dingo	ENSCAFT00020004644	47.159	93.678	51.497	50.303
Canis lupus dingo	ENSCAFT00020005598	39.13	48.066	41.026	88.312
Canis lupus dingo	ENSCAFT00020011459	90.494	42.222	47.21	39.316
Canis lupus dingo	ENSCAFT00020032287	51.256	49.275	93.6	40.553
Canis lupus familiaris	ENSCAFT00845019431	43.602	96.635	48.792	46.995
Canis lupus familiaris	ENSCAFT00845034461	38.679	48.333	41.026	87.554
Canis lupus familiaris	ENSCAFT00845054398	90.494	42.222	47.21	39.316
Capitella teleta	CAPTEDRAFT_mRNA225532	38.182	41.615	41.212	34.177
Capra hircus	ENSCHIT00000019348	51.5	50	93.6	41.014
Capra hircus	ENSCHIT00000022326	38.865	46.829	44.175	88.158
Capra hircus	ENSCHIT00000030213	43.128	97.119	47.642	47.826
Capra hircus	ENSCHIT00000035839	90.494	42.667	47.368	39.316
Cariama cristata	XM_009695397.1	67.521	50	53.96	43.137
Cariama cristata	XM_009697716.1	44	83.333	46.061	45.509
Cariama cristata	XM_009700781.1	53.073	50.61	80	48.75
Carlito syrichta	ENSTSYT00000010378	49.065	51.829	93.868	46.875
Carlito syrichta	ENSTSYT00000031289	48.824	97.63	50.888	49.123
Carlito syrichta	ENSTSYT00000035095	94.297	42.222	48.498	40.171
Carlito syrichta	ENSTSYT00000041591	39.614	46.524	40.404	90.598
Castor canadensis	ENSCCNT00000000283	46.281	49.275	90.909	44.886
Castor canadensis	ENSCCNT00000005320	91.667	40.426	47.881	38.723
Castor canadensis	ENSCCNT00000012436	38.164	48.045	39.048	88.596
Castor canadensis	ENSCCNT00000013479	42.791	96.296	47.642	44.828
Catagonus wagneri	ENSCWAT00000005805	54.237	53.049	86.939	44.505
Catagonus wagneri	ENSCWAT00000009777	90.114	42.222	48.305	39.316
Catagonus wagneri	ENSCWAT00000012851	43.602	96.708	47.887	47.283
Catagonus wagneri	ENSCWAT00000013207	40.097	46.809	42.045	88.406
Cathartes aura	mrna.N323_07853	68.103	50	53.96	42.574
Catharus ustulatus	ENSCUST00005003632	41.699	48.309	76.727	44.565
Catharus ustulatus	ENSCUST00005006808	46.196	83.539	47.17	46.739
Catharus ustulatus	ENSCUST00005006852	46.196	83.539	47.17	46.739
Catharus ustulatus	ENSCUST00005007718	40.909	47.143	39.796	56.931
Catharus ustulatus	ENSCUST00005011448	69.907	50.526	51.835	43.5
Cavia aperea	ENSCAPT00000014645	41.818	49.398	44.375	82.039
Cavia aperea	ENSCAPT00000015436	55.294	50.61	80.074	46.875
Cavia aperea	ENSCAPT00000020843	46.927	90.047	47.929	47.59
Cavia aperea	ENSCAPT00000021427	85.338	40.254	46.667	37.603
Cavia porcellus	ENSCPOT00000009925	37.681	47.222	42.045	82.833
Cavia porcellus	ENSCPOT00000036989	55.882	51.22	89.496	46.875
Cavia porcellus	ENSCPOT00000041796	85.338	40.254	46.667	37.603
Cavia porcellus	ENSCPOT00000045342	45.024	86.831	44.34	45.81
Cebus imitator	ENSCCAT00000020290	44.076	95.885	48.585	47.514
Cebus imitator	ENSCCAT00000023123	39.614	47.34	40.404	96.581
Cebus imitator	ENSCCAT00000042703	45.817	49.275	96.212	40.299
Cebus imitator	ENSCCAT00000053935	96.578	41.739	48.069	38.889
Ceratotherium simum simum	XM_004431259.2	43.128	97.119	47.887	46.739
Ceratotherium simum simum	XM_004433885.1	36.91	43.056	43.299	87.391
Ceratotherium simum simum	XM_014781206.1	50.761	49.275	89.455	44.318
Ceratotherium simum simum	XM_014784163.1	90.494	42.731	46.781	38.362
Cercocebus atys	ENSCATT00000037313	43.602	97.942	48.585	47.283
Cercocebus atys	ENSCATT00000051798	96.958	41.026	48.069	39.744
Cercocebus atys	ENSCATT00000069995	50.761	49.275	94.834	44.318
Cervus canadensis	XM_043439134.1	52.02	50.481	90.476	41.475
Cervus canadensis	XM_043447954.1	89.354	43.111	47.807	38.793
Cervus canadensis	XM_043479946.1	37.991	46.341	43.689	88.596
Cervus canadensis	XM_043483609.1	43.602	96.708	48.113	47.283
Cervus elaphus	XM_043876968.1	89.354	43.111	47.807	38.793
Cervus elaphus	XM_043879916.1	43.602	97.119	48.113	47.283
Cervus elaphus	XM_043884346.1	37.991	46.341	43.689	88.596
Cervus elaphus	XM_043889981.1	52.02	50.481	90.476	41.475
Cervus hanglu yarkandensis	ENSCHYT00000022668	43.602	97.119	48.113	47.283
Cervus hanglu yarkandensis	ENSCHYT00000026220	51.5	50.481	93.6	41.475
Cervus hanglu yarkandensis	ENSCHYT00000036886	37.991	46.341	43.689	88.596
Cervus hanglu yarkandensis	ENSCHYT00000046105	89.354	43.111	47.807	38.793
Chaetura pelagica	XM_009996688.1	68.127	49.5	52.466	41.429
Chaetura pelagica	XM_009999109.1	41.313	48.309	76.364	45.652
Chaetura pelagica	XM_010002301.1	44.134	47.143	41.206	59.204
Chaetura pelagica	XM_010006534.1	46.111	83.019	50.296	48.824
Charadrius vociferus	XM_009879862.1	68.441	47.111	51.073	38.627
Charadrius vociferus	XM_009880147.1	41.699	47.826	76	45.652
Charadrius vociferus	XM_009891903.1	45.217	80.405	45.946	44.545
Charadrius vociferus	XM_009893407.1	41.667	49.198	44.512	57.979
Chelonia mydas	XM_027824979.3	39.901	48.293	39.286	60.804
Chelonia mydas	XM_037892127.2	43.602	85.597	47.642	45.5
Chelonia mydas	XM_043532448.1	62.284	39.695	45.076	33.692
Chelonia mydas	XM_043542872.1	46.637	47.12	78.189	42.857
Chelonoidis abingdonii	ENSCABT00000008988	41.176	85.597	47.642	44.5
Chelonoidis abingdonii	ENSCABT00000011218	43.359	45.726	77.818	39.912
Chelonoidis abingdonii	ENSCABT00000019259	68.061	45.333	50.42	37.778
Chelonoidis abingdonii	ENSCABT00000025266	44.97	48.241	44.262	56.373
Chelydra serpentina	ENSCSRT00000000972	40.278	49.057	42.365	59.799
Chelydra serpentina	ENSCSRT00000001246	43.75	44.872	76.364	38.428
Chelydra serpentina	ENSCSRT00000003922	68.441	46.222	50.42	37.333
Chelydra serpentina	ENSCSRT00000006528	41.176	86.42	47.642	45.5
Chelydra serpentina	ENSCSRT00000011192	41.176	86.42	47.642	45.5
Chinchilla lanigera	ENSCLAT00000000455	36.715	45.81	36.869	81.974
Chinchilla lanigera	ENSCLAT00000012096	50	48.077	87.956	41.538
Chinchilla lanigera	ENSCLAT00000020401	42.714	82.305	49.112	45.455
Chinchilla lanigera	ENSCLAT00000024062	87.218	42.667	48.624	37.607
Chionomys nivalis	XM_057762030.1	46	48.792	88.148	44.318
Chionomys nivalis	XM_057782025.1	39.444	47.059	42.045	78.205
Chionomys nivalis	XM_057784609.1	89.354	41.333	47.706	38.494
Chionomys nivalis	XM_057792854.1	44.076	95.885	48.113	47.826
Chlamydotis macqueenii	XM_010117824.1	41.919	82.778	45.882	44.633
Chlorocebus sabaeus	ENSCSAT00000009799	43.602	97.942	48.113	47.283
Chlorocebus sabaeus	ENSCSAT00000014474	46.032	49.275	97.07	44.318
Chlorocebus sabaeus	ENSCSAT00000017422	95.817	41.026	48.069	40.171
Choloepus didactylus	XM_037811043.1	35.371	46.193	38.009	87.391
Choloepus didactylus	XM_037817602.1	90.494	42.291	43.561	39.744
Choloepus didactylus	XM_037843675.1	45.635	48.792	93.091	44.886
Choloepus hoffmanni	ENSCHOT00000000901	43.128	95.885	48.113	46.369
Choloepus hoffmanni	ENSCHOT00000009393	58.58	43.333	48.387	0
Chrysemys picta bellii	ENSCPBT00000002365	43.458	89.573	47.393	45.455
Chrysemys picta bellii	ENSCPBT00000030636	68.821	45.778	50.42	37.333
Chrysemys picta bellii	ENSCPBT00000030716	43.359	45.726	77.818	39.912
Chrysemys picta bellii	ENSCPBT00000047072	39.076	47.343	43.455	55.072
Chrysochloris asiatica	XM_006830639.1	43.602	97.51	48.113	47.283
Chrysochloris asiatica	XM_006834684.1	50.254	49.275	88.727	42.614
Chrysochloris asiatica	XM_006867548.1	92.395	42.291	48.069	40.171
Chrysolophus pictus	ENSCPIT00010013274	67.681	46.364	50.42	38.627
Chrysolophus pictus	ENSCPIT00010021781	53.073	50.61	85.556	48.75
Clupea harengus	ENSCHAT00000041859	35.644	41.569	49.606	32.806
Clupea harengus	ENSCHAT00000047045	40.26	74.694	47.137	42.857
Colius striatus	XM_010195518.1	52.381	50	83.217	48.507
Colius striatus	XM_010202726.1	62.048	51.2	52.555	39.85
Colobus angolensis palliatus	ENSCANT00000014373	96.958	41.026	48.069	39.744
Colobus angolensis palliatus	ENSCANT00000031800	50.761	49.275	94.834	44.318
Colobus angolensis palliatus	ENSCANT00000041482	39.352	47.059	39.899	94.872
Colobus angolensis palliatus	ENSCANT00000050823	44.076	99.177	48.585	47.283
Columba livia	XM_005499547.2	38.889	43.333	38.693	53.96
Columba livia	XM_005507427.3	42.46	48.309	75.636	45.652
Columba livia	XM_013368599.2	42.458	72.65	44.379	39.394
Columba livia	XM_021297468.1	68.821	47.556	50.84	38.627
Condylura cristata	XM_004673834.2	50.254	47.826	87.636	42.614
Condylura cristata	XM_004678811.2	87.879	42.105	47.345	39.574
Condylura cristata	XM_004686989.1	38.095	42.574	41.414	83.628
Condylura cristata	XM_012723078.1	43.602	96.708	47.17	44.335
Corvus brachyrhynchos	XM_008634286.2	40.909	46.667	39.796	58.209
Corvus brachyrhynchos	XM_008635120.2	67.331	50	52.915	42.439
Corvus brachyrhynchos	XM_008637818.2	41.699	48.309	76.727	45.109
Corvus brachyrhynchos	XM_017731358.1	41.243	70.854	40.476	39.157
Corvus moneduloides	ENSCMUT00000000726	41.699	48.309	76.727	45.109
Corvus moneduloides	ENSCMUT00000022334	45.652	83.951	47.17	46.739
Corvus moneduloides	ENSCMUT00000023314	67.331	50	52.915	42.439
Corvus moneduloides	ENSCMUT00000038478	40.758	46.86	39.904	58.291
Cottoperca gobio	ENSCGOT00000004568	32.707	40.977	50.943	30.739
Cottoperca gobio	ENSCGOT00000026376	40.625	71.02	46.256	48.837
Cottoperca gobio	ENSCGOT00000026902	38.857	46.995	46.591	45.556
Cottoperca gobio	ENSCGOT00000033769	31.646	33.906	39.496	29.583
Coturnix japonica	ENSCJPT00005008666	46.739	80.1	49.405	47.159
Coturnix japonica	ENSCJPT00005009837	40.609	47.805	43.35	60.5
Coturnix japonica	ENSCJPT00005015502	41.732	48.309	77.091	45.109
Coturnix japonica	ENSCJPT00005028138	67.681	46.364	50.84	38.627
Crassostrea gigas	XM_011456573.3	38.66	45.732	40	43.75
Cricetulus griseus	ENSCGRT00001002985	37.198	45.989	38.384	79.399
Cricetulus griseus	ENSCGRT00001019314	50.761	48.792	87.636	44.318
Cricetulus griseus	ENSCGRT00001021693	91.026	41.778	47.085	39.834
Crocodylus porosus	ENSCPRT00005004142	66.54	47.788	48.031	38.053
Crocodylus porosus	ENSCPRT00005008384	44.318	44.872	75.636	41.284
Crocodylus porosus	ENSCPRT00005011446	49.432	86.441	50.909	48.521
Crocodylus porosus	ENSCPRT00005012575	38.889	46.154	41.584	58.911
Ctenopharyngodon idella	XM_051865499.1	40.807	71.371	44.889	40.741
Ctenopharyngodon idella	XM_051865934.1	34.551	40.511	43.131	31.186
Cuculus canorus	XM_009562893.2	41.699	48.309	76.364	45.109
Cuculus canorus	XM_054060398.1	43.396	81.893	46.32	46.524
Cuculus canorus	XM_054081193.1	46.584	50.877	39.81	54.93
Cuculus canorus	XM_054086674.1	68.321	47.556	51.261	38.627
Cyanistes caeruleus	ENSCCET00000002991	47.159	83.019	49.704	47.953
Cyanistes caeruleus	ENSCCET00000020539	67.331	50	50.628	42.439
Cyanistes caeruleus	ENSCCET00000024858	41.699	47.826	77.091	44.565
Cyclopterus lumpus	ENSCLMT00005011588	33.077	42.692	51.351	30.709
Cyclopterus lumpus	ENSCLMT00005019529	48.81	42.213	40.239	37.607
Cyclopterus lumpus	ENSCLMT00005031400	40.625	71.02	44.534	48.256
Cyclopterus lumpus	ENSCLMT00005050183	33.014	33.654	38.647	31.967
Cynoglossus semilaevis	ENSCSET00000014316	32.558	40.541	49.219	30.709
Cynoglossus semilaevis	ENSCSET00000014511	39.908	72.245	42.623	45.96
Cynoglossus semilaevis	ENSCSET00000030798	34.677	43.902	49.704	41.772
Cynoglossus semilaevis	ENSCSET00000032075	49.789	42.609	46.46	37.885
Cyprinodon variegatus	ENSCVAT00000002440	39.655	70.325	45.726	48.837
Cyprinodon variegatus	ENSCVAT00000010909	38.342	42.675	49.08	31.579
Cyprinodon variegatus	ENSCVAT00000022967	51.464	44.156	44.541	40.088
Cyprinodon variegatus	ENSCVAT00000026367	37.799	38.996	50	34.123
Danio rerio	ENSDART00000058578	36.232	40	46.269	30.435
Danio rerio	ENSDART00000109124	38.889	71.371	45.333	42.601
Danio rerio	ENSDART00000149003	35.714	45.274	40.541	42.672
Dasypus novemcinctus	ENSDNOT00000025546	40.212	49.457	43.147	84.804
Dasypus novemcinctus	ENSDNOT00000030604	50.971	49.275	91.636	40.796
Dasypus novemcinctus	ENSDNOT00000032694	43.602	97.119	48.113	47.283
Dasypus novemcinctus	ENSDNOT00000042757	89.354	45.098	50.224	43.75
Delphinapterus leucas	ENSDLET00000004608	43.602	95.885	47.418	47.283
Delphinapterus leucas	ENSDLET00000012159	90.805	42.922	46.93	38.462
Delphinapterus leucas	ENSDLET00000017167	51.456	49.275	89.818	40.299
Delphinapterus leucas	ENSDLET00000020751	40.86	46.193	44.311	81.383
Denticeps clupeoides	ENSDCDT00000025243	38.865	68.699	44.843	44.335
Denticeps clupeoides	ENSDCDT00000058538	33.455	35.424	41.216	31.273
Dicentrarchus labrax	ENSDLAT00005018762	35.922	35.897	39.076	31.088
Dicentrarchus labrax	ENSDLAT00005075101	45.055	67.681	46.919	48.837
Dicentrarchus labrax	ENSDLAT00005077950	35.849	39.64	43.902	32.018
Dipodomys ordii	ENSDORT00000007204	38.462	47.826	43.169	78.603
Dipodomys ordii	ENSDORT00000007277	51.269	48.309	88	46.875
Dipodomys ordii	ENSDORT00000026857	44.076	95.885	48.585	46.739
Dipodomys ordii	ENSDORT00000036064	88.593	40.084	46.33	39.316
Dipodomys spectabilis	XM_042673181.1	43.578	93.6	47.706	48.256
Dipodomys spectabilis	XM_042681706.1	88.213	40.084	46.33	39.316
Dipodomys spectabilis	XM_042693397.1	50.761	48.792	88	44.886
Dipodomys spectabilis	XM_042694636.1	36.017	45.238	40.704	85.837
Dromaius novaehollandiae	ENSDNVT00000008195	43.564	82.547	49.704	48.81
Dromaius novaehollandiae	ENSDNVT00000018276	74.408	46.512	53.023	40.094
Dromaius novaehollandiae	ENSDNVT00000031585	41.699	47.343	77.091	45.652
Dryobates pubescens	XM_009908392.2	67.3	46.667	51.931	38.627
Dryobates pubescens	XM_009909533.2	42.471	46.86	73.091	45.652
Dryobates pubescens	XM_054167325.1	45.109	83.539	46.698	48.087
Dryobates pubescens	XM_054173598.1	42.268	44.762	44.724	57.921
Echeneis naucrates	ENSENLT00000000461	44.271	71.774	46.256	45.226
Echeneis naucrates	ENSENLT00000003665	34.389	45.32	44.571	45.81
Echeneis naucrates	ENSENLT00000005433	49.802	43.805	46.696	40.654
Echeneis naucrates	ENSENLT00000008957	32.946	41.923	50.781	31.102
Echeneis naucrates	ENSENLT00000028717	31.225	36.842	40.455	27.037
Echinops telfairi	ENSETET00000016367	43.379	94.977	47.085	43.396
Echinops telfairi	ENSETET00000016681	88.024	39.855	48.921	41.86
Egretta garzetta	XM_009638323.1	37.255	67.769	43.195	41.176
Egretta garzetta	XM_009639975.1	67.3	47.556	50.42	38.627
Egretta garzetta	XM_009645252.2	41.699	48.309	77.091	45.652
Electrophorus electricus	ENSEEET00000015035	48.606	40.265	44.715	36.818
Electrophorus electricus	ENSEEET00000034346	40.991	72.358	45.54	45.029
Electrophorus electricus	ENSEEET00000053081	32.824	36.604	43.511	30
Elephantulus edwardii	XM_006878976.1	48.918	50	88.727	44.886
Elephantulus edwardii	XM_006881675.1	37.662	48	40.299	85.652
Elephantulus edwardii	XM_006886462.1	92.395	42.291	43.346	40.254
Elephantulus edwardii	XM_006892347.1	43.602	89.712	48.113	45.455
Elephas maximus	XM_049854306.1	43.602	96.708	48.113	47.283
Elephas maximus	XM_049869218.1	37.5	42.326	40.404	88.261
Elephas maximus	XM_049878803.1	92.015	42.731	48.069	41.453
Elephas maximus	XM_049903217.1	51.777	49.275	91.2	43.75
Enhydra lutris	XM_022493784.1	38.83	46.961	44.375	84.416
Enhydra lutris	XM_022497366.1	91.635	45.098	49.123	38.073
Enhydra lutris	XM_022502479.1	42.534	93.281	45.701	48.538
Enhydra lutris	XM_022504082.1	51.269	40.876	93.455	44.886
Eptatretus burgeri	ENSEBUT00000008115	41.206	43.415	40.865	41.243
Eptatretus burgeri	ENSEBUT00000016156	38.71	45.205	40.385	45.455
Eptatretus burgeri	ENSEBUT00000020350	41.718	52	47.5	37.975
Eptesicus fuscus	XM_008138563.3	51.269	48.792	89.377	44.886
Eptesicus fuscus	XM_008151144.3	89.963	42.667	47.639	39.316
Eptesicus fuscus	XM_028144595.2	39.614	47.826	42.614	86.087
Eptesicus fuscus	XM_054708655.1	42.396	93.6	47.489	49.102
Equus asinus	ENSEAST00005070741	44.019	97.573	48.571	47.486
Equus asinus	ENSEAST00005076868	55.882	51.829	89.3	47.5
Equus asinus	ENSEAST00005076937	38.367	46.193	44.845	88.839
Equus asinus	ENSEAST00005079340	91.416	46.774	47.964	43.229
Equus caballus	ENSECAT00000002409	39.623	44.949	45	90.404
Equus caballus	ENSECAT00000021434	51.256	49.275	94.4	44.886
Equus caballus	ENSECAT00000024273	91.255	42.291	45.902	40.171
Equus caballus	ENSECAT00000026791	43.119	94.4	47.032	46.597
Equus przewalskii	XM_008517884.1	91.255	42.291	45.902	40.171
Equus przewalskii	XM_008531881.1	35.602	42.391	34.322	69.565
Equus przewalskii	XM_008535759.1	43.119	94.4	47.032	46.597
Equus przewalskii	XM_008544686.1	51.777	49.275	90.545	44.886
Equus quagga	XM_046642659.1	43.602	97.119	48.357	47.283
Equus quagga	XM_046660418.1	90.494	42.731	44.048	39.744
Equus quagga	XM_046676355.1	51.777	49.275	90.545	44.886
Equus quagga	XM_046678035.1	39.381	43.779	42.927	86.441
Erinaceus europaeus	ENSEEUT00000003242	41.232	92.593	45.07	42.927
Erinaceus europaeus	ENSEEUT00000004375	54.286	51.479	96.067	46.25
Erinaceus europaeus	ENSEEUT00000008226	37.229	45.274	41.709	84.783
Erpetoichthys calabaricus	ENSECRT00000003672	40.741	45.148	59.926	38.528
Erpetoichthys calabaricus	ENSECRT00000025370	60.194	43.689	53.302	42.574
Erpetoichthys calabaricus	ENSECRT00000026567	43.662	82.609	48.341	42.408
Erythrura gouldiae	ENSEGOT00005000980	45.652	83.539	47.17	46.739
Erythrura gouldiae	ENSEGOT00005001152	41.313	47.343	76.727	44.022
Erythrura gouldiae	ENSEGOT00005011245	41.414	45.714	39.286	57.426
Erythrura gouldiae	ENSEGOT00005027024	66.81	48.731	54.455	42.857
Esox lucius	ENSELUT00000012927	33.557	39.116	42.553	32.734
Esox lucius	ENSELUT00000027440	51.292	46.818	51.121	38.424
Esox lucius	ENSELUT00000032330	39.749	71.721	47.137	48.256
Eumetopias jubatus	XM_028111148.1	48.252	96.591	50	45.455
Eumetopias jubatus	XM_028114051.1	90.875	43.049	46.903	38.362
Eumetopias jubatus	XM_028116996.1	51.777	49.275	90.545	40.553
Eurypyga helias	XM_010147352.1	68.061	47.111	50.42	38.627
Falco cherrug	XM_005432851.3	41.699	48.309	77.091	45.652
Falco cherrug	XM_027798419.1	46.853	81.25	48.951	45.775
Falco cherrug	XM_027806072.1	68.061	47.111	50.84	38.627
Falco cherrug	XM_027813598.1	46.584	44.292	40.097	54.93
Falco peregrinus	XM_005236982.3	41.699	48.309	77.091	45.652
Falco peregrinus	XM_027777757.1	47.552	81.818	49.65	46.479
Falco peregrinus	XM_027783047.1	68.061	47.111	50.84	38.627
Falco peregrinus	XM_027790326.1	46.584	44.292	40.58	55.399
Falco tinnunculus	ENSFTIT00000003319	41.709	46.19	41.206	58.911
Falco tinnunculus	ENSFTIT00000009379	41.699	48.309	77.091	45.652
Falco tinnunculus	ENSFTIT00000013979	68.061	47.111	50.84	38.627
Falco tinnunculus	ENSFTIT00000017656	45.652	83.951	47.642	47.541
Felis catus	ENSFCAT00000005784	43.602	96.708	48.357	47.283
Felis catus	ENSFCAT00000009157	51.256	49.275	93.2	44.318
Felis catus	ENSFCAT00000019111	36.797	47.208	44.262	85.281
Felis catus	ENSFCAT00000080982	91.284	42.308	49.754	37.083
Ficedula albicollis	ENSFALT00000006376	47.159	83.019	49.704	47.953
Ficedula albicollis	ENSFALT00000030901	41.667	48.485	43.689	56.481
Ficedula albicollis	ENSFALT00000039963	66.534	50	50.628	42.051
Ficedula albicollis	ENSFALT00000040276	44.69	50.61	68.364	43.386
Fukomys damarensis	ENSFDAT00000009816	86.466	42.222	47.083	39.407
Fukomys damarensis	ENSFDAT00000023008	47.647	90.521	50.296	48.538
Fukomys damarensis	ENSFDAT00000023731	52.261	52.439	85.246	47.5
Fulmarus glacialis	XM_009576836.1	68.103	50	53.96	43.069
Fundulus heteroclitus	ENSFHET00000001763	35.747	40.12	50	33.696
Fundulus heteroclitus	ENSFHET00000003357	45.402	77.073	47.907	48.837
Fundulus heteroclitus	ENSFHET00000011784	33.333	39.768	50	31.102
Fundulus heteroclitus	ENSFHET00000033697	49.593	46.667	34.894	35.211
Gadus morhua	ENSGMOT00000033219	41.379	71.138	46.154	44.175
Galeopterus variegatus	XM_008565008.1	51.777	48.792	91.636	44.318
Galeopterus variegatus	XM_008569722.1	43.602	97.942	48.585	47.283
Galeopterus variegatus	XM_008587249.1	93.536	40.598	48.684	40.171
Galeopterus variegatus	XM_008590166.1	40.884	49.143	45.455	92.13
Gallus gallus	ENSGALT00010009835	40.996	46.729	75.177	43.979
Gallus gallus	ENSGALT00010026724	46.961	75.949	43.75	44.335
Gallus gallus	ENSGALT00010032027	67.681	46.364	50.42	38.627
Gallus gallus	ENSGALT00010032979	42.211	47.343	42.233	59.406
Gambusia affinis	ENSGAFT00000000200	34.717	41.221	50	30.98
Gambusia affinis	ENSGAFT00000001877	39.171	70.283	49.727	44.792
Gambusia affinis	ENSGAFT00000008172	42.683	42.697	50	37.576
Gambusia affinis	ENSGAFT00000013222	50.628	42.437	44.978	40.435
Gasterosteus aculeatus	ENSGACT00000007170	46.429	76.506	48.214	49.045
Gasterosteus aculeatus	ENSGACT00000008063	33.333	39.922	49.624	30.12
Gasterosteus aculeatus	ENSGACT00000018124	50.655	42.342	44	41.954
Gavia stellata	XM_009813050.1	68.534	50.526	53.465	42.647
Gavia stellata	XM_009822249.1	50	48.619	86.339	46.703
Gekko japonicus	XM_015410894.1	68.821	43.049	48.729	36.709
Gekko japonicus	XM_015413838.1	47.552	85.795	48.951	46.853
Gekko japonicus	XM_015424800.1	48.444	42.5	67.138	43.878
Geospiza fortis	ENSGFOT00000012659	41.313	47.343	76.364	44.022
Geospiza fortis	ENSGFOT00000014038	67.886	50	52.915	42.439
Geospiza fortis	ENSGFOT00000020412	48.235	83.491	50.888	47.953
Globicephala melas	XM_030830580.1	38.428	45.854	43.75	88.596
Globicephala melas	XM_030863095.1	43.602	95.885	47.418	47.283
Globicephala melas	XM_030868884.1	90.421	42.222	47.368	38.559
Gopherus agassizii	ENSGAGT00000015932	44.304	53.086	45	61.111
Gopherus agassizii	ENSGAGT00000020564	43.359	45.726	78.182	39.912
Gopherus agassizii	ENSGAGT00000023735	43.458	89.855	47.393	44.39
Gopherus agassizii	ENSGAGT00000025712	74.286	44.907	52.607	39.07
Gopherus evgoodei	ENSGEVT00005000648	43.359	45.726	78.182	39.912
Gopherus evgoodei	ENSGEVT00005006297	68.061	44.595	48.739	37.333
Gopherus evgoodei	ENSGEVT00005013567	40.609	48.309	40.887	56.039
Gopherus evgoodei	ENSGEVT00005017236	41.176	86.42	47.642	45.5
Gorilla gorilla gorilla	ENSGGOT00000006740	39.614	47.872	40.404	98.718
Gorilla gorilla gorilla	ENSGGOT00000007745	99.24	41.453	48.498	39.744
Gorilla gorilla gorilla	ENSGGOT00000024809	46.311	49.275	100	39.899
Gorilla gorilla gorilla	ENSGGOT00000033941	43.119	96.4	47.248	49.123
Gorilla gorilla	XM_004025483.4	98.859	41.453	48.498	39.744
Gorilla gorilla	XM_004044647.4	46.311	49.275	100	44.318
Gorilla gorilla	XM_019016837.3	39.614	47.872	40.404	98.718
Gorilla gorilla	XM_019031885.3	43.119	96.4	47.248	49.123
Gouania willdenowi	ENSGWIT00000009870	35.498	41.86	50	30.522
Gouania willdenowi	ENSGWIT00000017565	40.625	70.612	46.256	48.837
Gouania willdenowi	ENSGWIT00000017626	41.096	68.868	47.541	40.171
Gouania willdenowi	ENSGWIT00000029554	48.148	41.81	42.917	38.428
Gouania willdenowi	ENSGWIT00000054044	31.599	34.177	39.241	26.939
Gracilinanus agilis	XM_044658255.1	43.128	95.062	48.585	48.045
Gracilinanus agilis	XM_044675426.1	56.725	51.515	83.539	46.875
Grammomys surdaster	XM_028766463.1	51.256	49.275	87.5	43.182
Grammomys surdaster	XM_028767402.1	42.396	93.2	45.872	49.123
Grammomys surdaster	XM_028774898.1	37.968	46.927	43.75	77.253
Grammomys surdaster	XM_028790154.1	88.973	40.889	46.781	39.331
Haliaeetus albicilla	XM_009922965.1	67.633	51.829	52.809	42.286
Haliaeetus albicilla	XM_009924320.1	50	50.61	87.006	45.213
Haliaeetus leucocephalus	XM_010562502.1	43.089	48.309	77.091	45.652
Haliaeetus leucocephalus	XM_010569427.1	41.414	46.19	41.709	57.921
Haliaeetus leucocephalus	XM_010575954.1	66.92	47.111	50.424	38.627
Haliaeetus leucocephalus	XM_010576999.1	47.552	81.25	48.951	46.479
Halichoerus grypus	XM_036085432.1	51.256	49.275	94.4	43.75
Halichoerus grypus	XM_036093061.1	48.252	96.023	50	45.455
Halichoerus grypus	XM_036119065.1	90.494	42.601	46.903	38.362
Halichoerus grypus	XM_036121863.1	37.143	46.961	41.206	76.923
Haplochromis burtoni	ENSHBUT00000002157	50.42	40.909	43.668	40.26
Haplochromis burtoni	ENSHBUT00000017560	34.008	41.532	51.21	29.96
Haplochromis burtoni	ENSHBUT00000020621	37.903	71.837	47.577	46.078
Heterocephalus glaber	ENSHGLT00000011854	44.076	86.831	43.868	44.608
Heterocephalus glaber	ENSHGLT00000019753	85.714	41.202	46.781	39.316
Heterocephalus glaber	ENSHGLT00000056441	50.242	47.826	89.6	44.886
Heterocephalus glaber	ENSHGLT00000057934	36.715	46.369	38.889	74.532
Hippocampus comes	ENSHCOT00000000346	43.396	76.077	46.919	48.837
Hippocampus comes	ENSHCOT00000015761	43.946	37.5	40.909	37.441
Hippocampus comes	ENSHCOT00000017516	32.895	40.541	46.484	29.02
Hippopotamus amphibius	XM_057704064.1	39.614	44.5	40.909	86.473
Hippopotamus amphibius	XM_057736320.1	43.602	97.119	48.113	47.283
Hippopotamus amphibius	XM_057739151.1	51.777	49.758	90.842	44.318
Hippopotamus amphibius	XM_057746612.1	87.956	42.222	46.444	40.664
Hipposideros armiger	XM_019624570.1	43.602	96.296	48.357	47.486
Hipposideros armiger	XM_019645704.1	39.614	48.913	44.318	87.391
Hipposideros armiger	XM_019657832.1	92.395	42.222	46.781	39.316
Hipposideros armiger	XM_019661215.1	52.284	49.758	93.773	44.318
Homo sapiens	ENST00000217260	39.614	46.809	39.899	100
Homo sapiens	ENST00000276659	44.076	100	49.057	47.283
Homo sapiens	ENST00000356545	100	41.453	48.069	39.316
Homo sapiens	ENST00000368317	46.311	49.275	100	39.899
Hyaena hyaena	XM_039244482.1	92.337	42.731	48.246	40.171
Hyaena hyaena	XM_039255848.1	51.269	40.876	92.364	43.75
Hylobates moloch	XM_032143008.1	38.034	47.208	40.265	95.726
Hylobates moloch	XM_032158592.1	45.902	49.275	99.632	44.318
Hylobates moloch	XM_032159059.1	98.099	41.026	48.069	38.793
Hylobates moloch	XM_032760264.1	43.602	99.177	48.585	47.283
Ictalurus punctatus	ENSIPUT00000026373	48.413	42.308	47.177	42.857
Ictalurus punctatus	ENSIPUT00000027028	37.759	33.333	37.459	33.333
Ictalurus punctatus	ENSIPUT00000030832	42.584	69.953	48.634	47.799
Ictidomys tridecemlineatus	ENSSTOT00000005250	90.678	40.444	45.815	39.556
Ictidomys tridecemlineatus	ENSSTOT00000013386	35.776	46.701	37.5	90.987
Ictidomys tridecemlineatus	ENSSTOT00000020472	51.777	41.544	93.091	44.318
Ictidomys tridecemlineatus	ENSSTOT00000021901	43.602	97.942	48.585	47.283
Jaculus jaculus	XM_004651226.2	51.269	49.275	91.636	44.886
Jaculus jaculus	XM_004661396.2	43.602	96.296	48.113	47.486
Jaculus jaculus	XM_004665134.3	86.692	39.431	44.98	38.912
Junco hyemalis	ENSJHYT00000001964	45.902	83.128	47.143	46.961
Junco hyemalis	ENSJHYT00000007824	62.5	51.587	52.555	41.221
Junco hyemalis	ENSJHYT00000021648	37.5	41.176	35.586	51.304
Junco hyemalis	ENSJHYT00000026234	41.897	47.343	76.364	44.022
Kryptolebias marmoratus	ENSKMAT00000004644	41.071	71.837	47.137	48.837
Kryptolebias marmoratus	ENSKMAT00000024943	39.604	43.689	47.317	36.957
Kryptolebias marmoratus	ENSKMAT00000025870	50	38.843	46.914	40.724
Kryptolebias marmoratus	ENSKMAT00000028914	33.08	41.221	49.042	29.474
Labrus bergylta	ENSLBET00000005627	44.041	72.177	46.696	45.226
Labrus bergylta	ENSLBET00000010493	34.615	41.923	50.579	31.102
Lagenorhynchus obliquidens	XM_027078060.1	38.428	46.5	43.182	89.035
Lagenorhynchus obliquidens	XM_027079545.1	51.456	49.275	89.818	40.299
Lagenorhynchus obliquidens	XM_027109057.1	90.038	42.222	47.368	39.316
Lagenorhynchus obliquidens	XM_027131354.1	47.059	68.534	41.969	45.652
Larimichthys crocea	ENSLCRT00005018749	40.179	70.612	47.137	48.837
Larimichthys crocea	ENSLCRT00005039509	44.737	41.463	51.875	39.216
Larimichthys crocea	ENSLCRT00005055363	32.685	41.313	51.172	30.522
Lates calcarifer	ENSLCAT00010007238	51.452	41.736	45.217	40.693
Lates calcarifer	ENSLCAT00010028239	40.323	46.995	43.011	47.594
Lates calcarifer	ENSLCAT00010035199	44.271	72.177	46.256	45.226
Lates calcarifer	ENSLCAT00010037802	36.161	41.395	52.055	33.184
Lates calcarifer	ENSLCAT00010039569	43.429	46.626	52.047	37.975
Laticauda laticaudata	ENSLLTT00000008148	45.455	44.651	70.423	44.886
Laticauda laticaudata	ENSLLTT00000010968	40.722	46.078	40.887	58.291
Laticauda laticaudata	ENSLLTT00000020994	45.81	73.859	48.521	46.703
Latimeria chalumnae	ENSLACT00000007168	46.875	54.819	45.342	54.348
Latimeria chalumnae	ENSLACT00000009753	47.368	48.521	69.767	47.5
Latimeria chalumnae	ENSLACT00000019383	75.419	45.2	49.115	44.72
Lemur catta	XM_045528153.1	38.261	45.596	39.91	88.462
Lemur catta	XM_045544316.1	47.107	48.792	94.891	44.318
Lemur catta	XM_045546463.1	92.937	40.598	48.927	39.744
Lemur catta	XM_045560908.1	43.578	96	47.248	49.123
Leopardus geoffroyi	XM_045445039.1	36.797	47.716	43.716	86.147
Leopardus geoffroyi	XM_045453900.1	43.602	96.708	48.357	47.283
Leopardus geoffroyi	XM_045476775.1	92.72	42.731	47.21	39.316
Leopardus geoffroyi	XM_045499492.1	51.269	49.275	89.091	44.318
Lepidothrix coronata	ENSLCOT00000000065	41.699	48.309	77.455	45.652
Lepidothrix coronata	ENSLCOT00000000515	67.729	50	53.363	42.439
Lepidothrix coronata	ENSLCOT00000012210	46.196	84.362	48.113	47.283
Lepidothrix coronata	ENSLCOT00000020912	40.385	46.86	39.901	59.296
Lepisosteus oculatus	ENSLOCT00000003693	40.171	75.309	46.018	43.333
Lepisosteus oculatus	ENSLOCT00000007205	53.909	42.273	46.296	40.183
Lepisosteus oculatus	ENSLOCT00000009044	40.845	47.115	40.654	49.749
Lepisosteus oculatus	ENSLOCT00000020433	35.22	35.855	49.394	31.633
Leptobrachium leishanense	ENSLLET00000003395	52.652	46.411	50.725	41.294
Leptobrachium leishanense	ENSLLET00000014536	51.256	47.642	78.199	40.415
Leptobrachium leishanense	ENSLLET00000015855	43.256	84.362	47.17	43.939
Leptonychotes weddellii	XM_006731715.2	43.602	97.119	48.826	47.283
Leptonychotes weddellii	XM_006739807.2	90.875	42.601	46.903	38.362
Leptonychotes weddellii	XM_031024794.1	53.977	51.829	88.934	46.25
Leptosomus discolor	XM_009946461.1	44.944	80.569	47.929	47.059
Leptosomus discolor	XM_009961149.1	68.061	47.111	50.84	38.627
Lingula anatina	XM_013565358.2	37.113	43.548	44.91	40.373
Lipotes vexillifer	XM_007446532.1	43.602	95.473	47.418	47.283
Lipotes vexillifer	XM_007447966.1	51.456	49.275	89.455	40.299
Lipotes vexillifer	XM_007453800.1	90.805	42.222	47.807	38.983
Lipotes vexillifer	XM_007465422.1	38.865	46	43.182	89.035
Lonchura striata domestica	ENSLSDT00000006899	45.652	83.539	47.17	46.739
Lonchura striata domestica	ENSLSDT00000010294	41.509	46.377	39.048	57.789
Lonchura striata domestica	ENSLSDT00000023530	66.54	47.556	51.261	38.961
Lonchura striata domestica	ENSLSDT00000025473	41.313	47.343	76.727	44.022
Lontra canadensis	XM_032858471.1	43.128	97.119	48.113	46.739
Lontra canadensis	XM_032859376.1	39.037	47.514	45	84.416
Lontra canadensis	XM_032862481.1	51.777	41.241	93.455	44.318
Lontra canadensis	XM_032877295.1	91.635	44.608	48.246	39.091
Lottia gigantea	XM_009062786.1	39.881	41.916	40.719	38.095
Loxodonta africana	ENSLAFT00000003144	50.49	49.057	95.283	43.75
Loxodonta africana	ENSLAFT00000006808	92.015	42.731	48.069	41.453
Loxodonta africana	ENSLAFT00000018742	43.602	96.708	48.113	47.283
Loxodonta africana	ENSLAFT00000029297	37.5	42.326	40.404	88.21
Lutra lutra	XM_047728567.1	92.015	45.098	48.246	38.636
Lutra lutra	XM_047728753.1	43.128	97.119	48.113	46.739
Lutra lutra	XM_047734990.1	51.256	49.275	91.513	44.318
Lutra lutra	XM_047747169.1	39.773	48.824	44.872	80.952
Lynx canadensis	ENSLCNT00005007073	51.295	51.829	86.694	46.875
Lynx canadensis	ENSLCNT00005012452	92.72	42.731	47.21	39.316
Lynx canadensis	ENSLCNT00005028546	43.602	96.708	48.357	47.283
Lynx canadensis	ENSLCNT00005032838	38.235	47.208	39.908	83.408
Lynx rufus	XM_047067917.1	36.797	47.208	44.262	85.714
Lynx rufus	XM_047085334.1	92.72	42.731	47.21	39.316
Lynx rufus	XM_047089003.1	48.252	95.455	50	45.455
Lynx rufus	XM_047101372.1	51.777	49.275	89.455	44.318
Macaca fascicularis	ENSMFAT00000027626	39.352	47.059	39.899	95.726
Macaca fascicularis	ENSMFAT00000032690	92.364	39.024	45.306	36.992
Macaca fascicularis	ENSMFAT00000066366	50.761	49.275	94.834	44.318
Macaca fascicularis	ENSMFAT00000067847	43.602	98.765	48.585	47.283
Macaca mulatta	ENSMMUT00000011770	95.745	44.388	51.961	43.75
Macaca mulatta	ENSMMUT00000021528	46.281	48.792	97.07	44.318
Macaca mulatta	ENSMMUT00000044630	39.352	47.059	40.796	94.872
Macaca mulatta	ENSMMUT00000102036	43.602	98.765	48.585	47.283
Macaca nemestrina	ENSMNET00000037395	39.352	47.059	39.899	95.299
Macaca nemestrina	ENSMNET00000041892	50.761	49.275	94.834	44.318
Macaca nemestrina	ENSMNET00000046156	96.578	41.026	48.069	39.744
Macaca nemestrina	ENSMNET00000056519	43.602	98.765	48.585	47.283
Macaca thibetana	XM_050788726.1	46.281	49.275	97.436	44.318
Macaca thibetana	XM_050800276.1	43.602	98.765	48.585	47.283
Macaca thibetana	XM_050800337.1	92	38.618	45.306	37.398
Macaca thibetana	XM_050807318.1	39.352	47.059	39.899	95.299
Malurus cyaneus samueli	ENSMCST00000001656	41.699	48.309	76.727	45.109
Malurus cyaneus samueli	ENSMCST00000003008	44.221	78.189	44.344	42.593
Malurus cyaneus samueli	ENSMCST00000013363	40.284	47.343	39.904	55.779
Malurus cyaneus samueli	ENSMCST00000020788	68.984	49.451	51.244	40.291
Manacus vitellinus	ENSMVIT00005008714	40.761	39.303	38.69	56.725
Manacus vitellinus	ENSMVIT00005021413	67.331	50	53.363	42.439
Manacus vitellinus	ENSMVIT00005022658	46.369	83.491	49.704	48.538
Manacus vitellinus	ENSMVIT00005028636	43.089	48.309	77.455	45.652
Mandrillus leucophaeus	ENSMLET00000000185	97.338	41.026	48.069	39.316
Mandrillus leucophaeus	ENSMLET00000035415	43.602	98.765	48.585	47.283
Mandrillus leucophaeus	ENSMLET00000053992	50.761	49.275	94.834	44.318
Manis javanica	XM_017650403.2	43.602	95.473	47.887	47.283
Manis javanica	XM_017655553.2	51.777	49.758	86.182	45.455
Manis javanica	XM_017658523.2	79.054	45.652	50.49	43.75
Manis javanica	XM_037004653.1	38.235	46.739	39.623	86.957
Manis pentadactyla	XM_036876464.1	43.602	95.062	47.887	47.486
Manis pentadactyla	XM_036876581.1	78.716	45.109	49.51	43.229
Manis pentadactyla	XM_036903879.1	52.284	48.309	86.909	45.455
Marmota flaviventris	XM_027937486.1	89.474	40	46.33	39.485
Marmota flaviventris	XM_027945108.1	36.207	46.701	37.5	90.558
Marmota flaviventris	XM_027947406.1	51.777	41.912	93.455	44.318
Marmota flaviventris	XM_027953298.1	43.578	95.2	47.248	49.123
Marmota marmota marmota	ENSMMMT00000007631	90.152	40	46.33	39.485
Marmota marmota marmota	ENSMMMT00000021427	51.777	41.912	93.455	44.318
Marmota marmota marmota	ENSMMMT00000021730	43.602	97.531	48.585	47.283
Marmota marmota marmota	ENSMMMT00000030884	37.736	47.514	40.594	91.919
Marmota monax	XM_046427608.1	51.777	41.912	93.455	44.318
Marmota monax	XM_046432998.1	36.207	46.701	37.931	90.987
Marmota monax	XM_046464786.1	43.602	97.942	48.585	47.283
Marmota monax	XM_046469128.1	90.152	40	46.33	39.485
Mastacembelus armatus	XM_026293861.2	32.573	39	43.038	28.727
Mastacembelus armatus	XM_026293986.1	39.655	71.545	45.374	48.837
Mastacembelus armatus	XM_026317259.2	50.201	44.69	43.32	39.224
Mastacembelus armatus	XM_026319287.1	32.4	34.387	40.079	28.365
Mastomys coucha	XM_031359184.1	42.396	92	47.248	48.538
Mastomys coucha	XM_031373701.1	39.216	45.238	40.933	81.545
Mastomys coucha	XM_031378612.1	88.973	41.333	48.165	38.912
Mastomys coucha	XM_031380702.1	49.763	49.057	93.396	39.303
Maylandia zebra	ENSMZET00005007710	33.566	40.217	50.958	29.964
Maylandia zebra	ENSMZET00005011526	50.42	40.909	43.668	40.26
Maylandia zebra	ENSMZET00005015645	37.903	71.837	47.577	46.078
Meleagris gallopavo	ENSMGAT00000003629	67.681	46.364	50.42	38.627
Meleagris gallopavo	ENSMGAT00000008945	42.654	46.635	42.079	59.799
Meleagris gallopavo	ENSMGAT00000014925	48.02	50	77.404	48.75
Meleagris gallopavo	ENSMGAT00000030302	46.961	85.87	49.405	45.699
Meles meles	XM_045981652.1	39.572	47.514	45	84.416
Meles meles	XM_045998210.1	43.128	96.708	48.113	46.739
Meles meles	XM_046005603.1	51.256	49.275	94	40.553
Meles meles	XM_046020909.1	91.635	42.194	48.684	38.182
Melopsittacus undulatus	XM_005142207.3	68.127	49.5	52.466	42.029
Melopsittacus undulatus	XM_005150921.3	42.654	83.951	47.642	47.541
Melopsittacus undulatus	XM_005154728.3	42.085	47.826	76.364	49.375
Melopsittacus undulatus	XM_034066992.1	44.737	45.238	40	57.653
Meriones unguiculatus	ENSMUGT00000004399	43.602	95.473	47.418	46.739
Meriones unguiculatus	ENSMUGT00000010671	89.354	41.333	45.679	38.912
Meriones unguiculatus	ENSMUGT00000022453	45.455	48.792	87.273	43.182
Merops nubicus	XM_008940458.1	46.629	87.151	49.405	46.842
Merops nubicus	XM_008941043.1	67.965	50	53.96	43.455
Mesitornis unicolor	XM_010179678.1	43.784	82.258	46.286	44.505
Mesitornis unicolor	XM_010188024.1	68.924	49	52.018	42.512
Mesitornis unicolor	XM_010194374.1	48.276	48.309	86.538	45.652
Mesocricetus auratus	ENSMAUT00000014385	44.076	93.416	47.642	43.842
Mesocricetus auratus	ENSMAUT00000022526	45.041	48.309	88	44.318
Mesocricetus auratus	ENSMAUT00000022584	86.312	41.778	45.868	39.442
Mesocricetus auratus	ENSMAUT00000027723	37.198	47.059	38.384	79.399
Microcebus murinus	ENSMICT00000008085	48.485	48.792	94.309	43.75
Microcebus murinus	ENSMICT00000053154	94.297	41.026	48.069	40.171
Microcebus murinus	ENSMICT00000065669	43.103	45.946	44.068	89.744
Microcebus murinus	ENSMICT00000070343	43.602	98.354	48.585	47.283
Microtus fortis	XM_050138184.1	46.371	48.792	89.818	44.318
Microtus fortis	XM_050151246.1	38.889	46.524	42.045	75.641
Microtus fortis	XM_050155896.1	90.114	41.333	47.706	38.075
Microtus fortis	XM_050162327.1	44.076	96.296	48.113	47.283
Microtus ochrogaster	ENSMOCT00000011020	40	46.524	42.045	77.682
Microtus ochrogaster	ENSMOCT00000023045	44.076	96.296	48.113	47.283
Microtus ochrogaster	ENSMOCT00000026849	46.371	48.792	89.455	44.318
Microtus ochrogaster	ENSMOCT00000030651	88.973	41.333	47.706	38.494
Microtus oregoni	XM_041637749.1	44.076	96.296	48.113	47.283
Microtus oregoni	XM_041652849.1	88.973	41.333	47.706	38.494
Microtus oregoni	XM_041653993.1	46	48.792	88.519	44.318
Microtus oregoni	XM_041670748.1	40	47.059	42.045	84.39
Miniopterus natalensis	XM_016200546.1	39.13	47.486	45.455	87.773
Miniopterus natalensis	XM_016212895.1	51.269	48.309	89.377	44.886
Miniopterus natalensis	XM_016219971.1	91.255	43.961	46.835	40.097
Miniopterus natalensis	XM_016224254.1	49.296	94.286	50.345	46.377
Mirounga angustirostris	XM_045886244.1	37.681	46.739	43.75	87.446
Mirounga angustirostris	XM_054505553.1	51.759	48.792	94	43.75
Mirounga angustirostris	XM_054512511.1	43.119	94.8	47.032	49.123
Mirounga angustirostris	XM_054512978.1	90.875	42.601	46.903	38.362
Mirounga leonina	XM_034990571.1	52.284	48.792	90.182	40.092
Mirounga leonina	XM_035005621.1	37.681	46.739	43.75	87.446
Mirounga leonina	XM_035011753.1	43.602	97.531	48.357	47.283
Mirounga leonina	XM_035019056.1	90.875	42.601	46.903	38.362
Mola mola	ENSMMOT00000010201	33.591	39.502	51.172	30.315
Mola mola	ENSMMOT00000023641	43.59	70.124	46.637	46.114
Mola mola	ENSMMOT00000024782	51.628	43.256	43.243	39.423
Molossus molossus	XM_036248996.1	51.256	49.758	91.941	43.75
Molossus molossus	XM_036256893.1	87.218	43.111	47.368	39.056
Molossus molossus	XM_036264190.1	41.935	94.8	47.032	49.123
Monodelphis domestica	ENSMODT00000006601	43.128	95.473	48.585	47.826
Monodelphis domestica	ENSMODT00000022428	51.5	49.038	88.4	44.886
Monodon monoceros	ENSMMNT00015001447	39.13	48.603	43.182	87.607
Monodon monoceros	ENSMMNT00015010601	51.456	49.275	89.818	40.299
Monodon monoceros	ENSMMNT00015013021	91.188	42.222	47.368	38.559
Monodon monoceros	ENSMMNT00015017130	43.602	95.885	47.418	47.283
Monopterus albus	ENSMALT00000004296	40.179	66.923	41.841	48.837
Monopterus albus	ENSMALT00000017030	51.055	40.249	43.6	40.693
Monopterus albus	ENSMALT00000030133	34.231	42.308	50.579	30.435
Monopterus albus	ENSMALT00000031742	40.805	46.784	50	40.244
Moschus berezovskii	XM_055403625.1	90.114	42.667	47.368	39.744
Moschus berezovskii	XM_055425318.1	38.428	43.049	44.231	87.281
Moschus berezovskii	XM_055432498.1	43.602	97.119	47.642	47.283
Moschus berezovskii	XM_055432783.1	51	50	93.2	40.553
Moschus moschiferus	ENSMMST00000003609	51.515	50	89.744	40.553
Moschus moschiferus	ENSMMST00000008957	43.602	97.531	48.113	47.283
Moschus moschiferus	ENSMMST00000011340	90.114	42.667	47.368	39.744
Moschus moschiferus	ENSMMST00000028500	38.428	43.049	44.231	87.281
Mus musculus	NM_001040689.1	38.889	46.809	42.045	84.951
Mus musculus	NM_028351.3	50.971	49.275	86.643	38.806
Mus musculus	NM_138683.2	88.973	41.333	47.21	38.912
Mus musculus	XM_011245607.2	43.779	93.2	46.789	49.123
Mus spicilegus	ENSMSIT00000001319	50.971	49.275	85.714	38.806
Mus spicilegus	ENSMSIT00000022962	88.593	41.333	47.21	38.912
Mus spicilegus	ENSMSIT00000024402	38.889	46.809	42.045	85.437
Mus spicilegus	ENSMSIT00000039182	44.076	95.885	47.642	47.283
Mustela erminea	XM_032302550.1	92.015	45.098	48.684	38.182
Mustela erminea	XM_032316260.1	42.654	96.708	48.113	46.196
Mustela erminea	XM_032339609.1	51.777	49.758	89.818	40.553
Mustela erminea	XM_032353796.1	39.572	47.514	45	84.848
Mustela putorius furo	ENSMPUT00000005984	43.128	97.119	48.113	46.739
Mustela putorius furo	ENSMPUT00000014726	51.269	49.758	89.455	40.553
Mustela putorius furo	ENSMPUT00000014830	92.015	45.098	48.684	38.182
Mustela putorius furo	ENSMPUT00000018084	39.572	47.514	45	84.848
Mustela putorius	XM_004740151.3	51.269	49.758	89.455	40.553
Mustela putorius	XM_004740755.3	92.015	45.098	48.684	38.182
Mustela putorius	XM_004746738.3	39.572	47.514	45	84.848
Mustela putorius	XM_045078051.1	43.128	97.119	48.113	46.739
Myodes glareolus	XM_048425375.1	46.371	48.792	89.818	44.318
Myodes glareolus	XM_048434629.1	87.879	41.333	47.248	38.494
Myodes glareolus	XM_048445530.1	39.444	47.059	43.75	85.854
Myodes glareolus	XM_048457435.1	44.076	96.296	48.113	47.283
Myotis brandtii	XM_005858963.2	51.269	48.792	89.377	44.886
Myotis brandtii	XM_005868619.2	90.706	42.222	48.069	40.171
Myotis brandtii	XM_005869063.2	43.602	96.296	48.826	47.486
Myotis brandtii	XM_005874797.1	39.614	44.39	42.614	86.087
Myotis davidii	XM_006777274.2	92.453	41.778	48.069	39.744
Myotis davidii	XM_006778454.2	51.269	48.792	89.377	44.886
Myotis davidii	XM_015559443.1	39.13	47.872	42.045	84.348
Myotis davidii	XM_015566169.1	43.602	95.473	48.357	46.927
Myotis lucifugus	ENSMLUT00000004166	49.758	48.372	95.794	44.886
Myotis lucifugus	ENSMLUT00000006529	44.019	97.087	48.571	43.939
Myotis lucifugus	ENSMLUT00000012227	91.698	42.222	47.639	40.171
Myotis lucifugus	ENSMLUT00000025437	36.478	38.15	41.026	72.848
Myotis myotis	XM_036311600.1	40.58	47.872	42.045	85.217
Myotis myotis	XM_036318361.1	51.269	48.792	89.744	44.886
Myotis myotis	XM_036338698.1	43.602	96.296	48.826	47.486
Myotis myotis	XM_036352935.1	91.418	42.222	48.069	39.744
Myripristis murdjan	ENSMMDT00005039164	52.72	43.697	45.228	39.485
Myripristis murdjan	ENSMMDT00005048856	34.742	37.799	43.981	30.769
Myripristis murdjan	ENSMMDT00005051130	42.793	74.39	47.577	48.256
Myripristis murdjan	ENSMMDT00005051489	33.213	41.392	44.762	29.213
Naja naja	ENSNNAT00000002488	40.367	46.569	41.379	56.25
Naja naja	ENSNNAT00000006281	34.434	32.328	56.744	34.091
Naja naja	ENSNNAT00000012011	41.232	82.716	45.283	46.739
Nannospalax galili	ENSNGAT00000003757	36.325	45.918	37.168	84.746
Nannospalax galili	ENSNGAT00000016508	43.602	96.296	48.113	47.486
Nannospalax galili	ENSNGAT00000023947	90.574	40.598	47.706	39.331
Nannospalax galili	ENSNGAT00000028946	49.784	49.275	89.818	44.886
Nanorana parkeri	XM_018557233.1	52.809	42.06	48.305	42.342
Nanorana parkeri	XM_018566516.1	46.032	45.532	66.797	38.053
Nanorana parkeri	XM_018570797.1	48.603	80.4	44.954	43.689
Neogale vison	XM_044236369.1	91.635	45.098	49.099	38.182
Neogale vison	XM_044245088.1	43.128	97.119	48.113	46.739
Neogale vison	XM_044249375.1	51.777	49.275	90.545	40.553
Neogale vison	XM_044262363.1	39.037	46.961	44.578	83.983
Neogobius melanostomus	ENSNMLT00000010911	43.59	70.732	46.047	47.674
Neogobius melanostomus	ENSNMLT00000013989	32.52	31.507	40	29.96
Neogobius melanostomus	ENSNMLT00000039247	31.111	36.25	29.362	32.692
Neogobius melanostomus	ENSNMLT00000043583	52.489	43.891	45.74	41.341
Neogobius melanostomus	ENSNMLT00000045578	35.019	38.76	41.875	30.556
Neolamprologus brichardi	ENSNBRT00000011246	37.903	71.837	47.577	46.078
Neolamprologus brichardi	ENSNBRT00000013684	34.008	41.532	51.613	29.96
Neolamprologus brichardi	ENSNBRT00000013767	52	43.498	44.395	40.952
Neomonachus schauinslandi	XM_021683722.1	90.805	42.601	46.903	38.362
Neomonachus schauinslandi	XM_021688577.1	43.119	94	47.032	48.538
Neomonachus schauinslandi	XM_021689226.2	37.681	47.283	43.75	88.312
Neomonachus schauinslandi	XM_021693499.1	51.777	49.275	90.182	39.631
Neophocaena asiaeorientalis	XM_024738816.1	90.805	44.103	47.368	37.339
Neophocaena asiaeorientalis	XM_024743049.1	39.13	48.045	43.182	88.596
Neophocaena asiaeorientalis	XM_024756327.1	41.935	93.2	47.032	49.123
Neophocaena asiaeorientalis	XM_024759081.1	51.456	49.275	88.727	40.299
Neovison vison	ENSNVIT00000002229	47.788	46.352	91.228	44.318
Neovison vison	ENSNVIT00000003006	43.128	97.119	48.113	46.739
Neovison vison	ENSNVIT00000015132	42.604	49.405	45	78.667
Neovison vison	ENSNVIT00000019151	91.635	45.098	49.099	38.182
Nestor notabilis	XM_010015610.1	68.398	50	53.96	43.455
Nipponia nippon	XM_009460771.1	42.57	48.309	77.091	45.652
Nipponia nippon	XM_009467542.1	44.624	83.957	47.159	45.902
Nipponia nippon	XM_009470873.1	68.061	47.111	50.84	38.627
Nipponia nippon	XM_009473382.1	42.5	43.689	42	59.406
Nomascus leucogenys	ENSNLET00000012005	39.13	48.603	41.538	96.97
Nomascus leucogenys	ENSNLET00000018017	50.754	49.275	98.868	43.75
Nomascus leucogenys	ENSNLET00000053397	42.396	95.6	47.248	49.123
Notamacropus eugenii	ENSMEUT00000000498	42.553	46.875	65.934	48.077
Notamacropus eugenii	ENSMEUT00000002601	74.906	37.603	46.256	34.821
Notechis scutatus	ENSNSUT00000003585	44.118	45.755	47.205	55.046
Notechis scutatus	ENSNSUT00000006262	44.762	47.368	65.025	43.814
Notechis scutatus	ENSNSUT00000017778	41.232	82.716	45.283	46.739
Nothobranchius furzeri	ENSNFUT00015000148	35.146	34.553	40.65	30
Nothobranchius furzeri	ENSNFUT00015006331	40.179	70.325	46.696	46.569
Nothobranchius furzeri	ENSNFUT00015009235	35.271	39.924	46.875	30.98
Nothobranchius furzeri	ENSNFUT00015043970	49.583	44.493	47.5	39.394
Nothoprocta perdicaria	ENSNPET00000007101	66.54	48	49.606	39.485
Nothoprocta perdicaria	ENSNPET00000018038	46.369	83.019	49.704	48.81
Nothoprocta perdicaria	ENSNPET00000021470	40.927	48.309	76.952	45.109
Notothenia coriiceps	XM_010767095.1	52.752	49.171	46.818	41.026
Notothenia coriiceps	XM_010775698.1	38.889	42.408	45.854	34.054
Notothenia coriiceps	XM_010782436.1	32.171	40.927	49.219	31.102
Notothenia coriiceps	XM_010792766.1	37.652	71.02	43.033	44.444
Numida meleagris	ENSNMET00000007732	43.602	83.539	47.887	47.514
Numida meleagris	ENSNMET00000010287	67.3	45.946	50.84	38.197
Numida meleagris	ENSNMET00000037950	41.339	48.309	76.727	46.196
Nyctereutes procyonoides	XM_055306375.1	38.756	47.514	43.258	86.809
Nyctereutes procyonoides	XM_055310575.1	51.256	49.275	93.6	40.553
Nyctereutes procyonoides	XM_055314213.1	43.602	97.531	48.357	47.283
Nyctereutes procyonoides	XM_055341481.1	90.875	42.222	47.639	39.744
Nycticebus coucang	XM_053558996.1	43.602	97.942	48.113	47.283
Nycticebus coucang	XM_053574038.1	38.424	46.032	41.709	86.325
Nycticebus coucang	XM_053576678.1	86.973	42.174	46.696	36.82
Nycticebus coucang	XM_053592663.1	51.256	48.309	90.545	44.318
Ochotona curzoniae	XM_040965463.1	45.868	49.275	95.238	44.886
Ochotona curzoniae	XM_040974419.1	88.213	40.171	46.559	38.793
Ochotona curzoniae	XM_040979476.1	42.396	93.2	47.248	48.824
Ochotona curzoniae	XM_040981261.1	37.681	46.927	38.384	80
Octodon degus	ENSODET00000000151	38.421	46.927	44.375	80.455
Octodon degus	ENSODET00000001435	43.128	80.658	41.509	47.953
Octodon degus	ENSODET00000007314	86.466	42.667	47.706	36.752
Octodon degus	ENSODET00000008204	46.825	49.758	85.818	40.722
Octopus bimaculoides	XM_014917926.2	36.41	43.293	39.524	41.463
Odobenus rosmarus divergens	XM_004393183.1	38.164	46.277	43.182	87.879
Odobenus rosmarus divergens	XM_004402644.1	91.255	42.601	47.345	38.793
Odobenus rosmarus divergens	XM_004403850.1	43.602	97.119	47.887	47.283
Odobenus rosmarus divergens	XM_004416740.1	51.777	49.275	90.545	40.553
Odocoileus virginianus	XM_020878914.1	52.525	50.962	89.377	44.318
Odocoileus virginianus	XM_020880251.1	89.354	42.667	47.368	39.316
Odocoileus virginianus	XM_020900897.1	39.45	46.809	46.875	87.719
Odocoileus virginianus	XM_020911679.1	43.602	96.708	48.113	47.283
Onychomys torridus	XM_036168934.1	51.269	48.792	89.416	44.318
Onychomys torridus	XM_036180135.1	88.973	41.333	48.624	39.331
Onychomys torridus	XM_036183394.1	35.514	47.594	38.384	78.97
Onychomys torridus	XM_036208437.1	43.779	92.369	46.789	49.123
Ophiophagus hannah	L345_07672.mrna	43.357	75.843	44.444	43.243
Ophisthocomus hoazin	XM_009931897.1	41.699	48.309	76.364	45.652
Ophisthocomus hoazin	XM_009940314.1	67.681	46.364	47.287	36.91
Ophisthocomus hoazin	XM_009943967.1	43.575	76.168	44.97	42.935
Orcinus orca	XM_004263849.4	51.456	48.792	89.455	40.299
Orcinus orca	XM_004272962.1	38.428	45.854	43.182	89.035
Orcinus orca	XM_004282937.3	43.602	95.885	47.418	47.283
Orcinus orca	XM_033422117.2	90.038	42.222	47.368	38.889
Oreochromis aureus	ENSOABT00000002833	37.903	71.837	47.577	46.078
Oreochromis aureus	ENSOABT00000022934	26.291	29.814	30.488	26.59
Oreochromis aureus	ENSOABT00000036593	34.266	39.223	50.951	30.216
Oreochromis aureus	ENSOABT00000055612	50.885	43.172	43.668	41.121
Oreochromis niloticus	ENSONIT00000000055	37.903	71.837	47.577	46.078
Oreochromis niloticus	ENSONIT00000009102	33.916	39.437	51.136	29.749
Oreochromis niloticus	ENSONIT00000020541	52.511	43.172	43.668	41.121
Oreochromis niloticus	ENSONIT00000056056	24.885	25.882	28.571	0
Ornithorhynchus anatinus	ENSOANT00000003259	76.136	46.729	48.319	35.776
Ornithorhynchus anatinus	ENSOANT00000020919	51.5	45.455	75.94	43.182
Ornithorhynchus anatinus	ENSOANT00000060196	43.602	90.123	46.698	47.486
Orycteropus afer	XM_007934773.1	43.602	97.119	49.057	47.283
Orycteropus afer	XM_007946596.1	51.777	49.275	90.182	43.75
Orycteropus afer	XM_007947623.1	93.156	42.731	48.927	40.598
Oryctolagus cuniculus	ENSOCUT00000003680	50.251	48.309	93.6	44.318
Oryctolagus cuniculus	ENSOCUT00000056023	92.179	47.674	54.023	43.86
Oryx dammah	XM_040231678.1	90.494	42.667	47.807	39.744
Oryx dammah	XM_040236443.1	43.602	97.531	48.113	47.283
Oryx dammah	XM_040238982.1	51.515	49.519	90.842	41.014
Oryx dammah	XM_040248771.1	38.843	47.059	42.857	85.965
Oryx dammah	XM_040262140.1	43.602	97.531	48.113	47.283
Oryzias javanicus	ENSOJAT00000016939	51.724	44.298	47.807	41.553
Oryzias javanicus	ENSOJAT00000020756	38.431	70.612	46.018	47.953
Oryzias javanicus	ENSOJAT00000041838	37	37.87	40	36.527
Oryzias javanicus	ENSOJAT00000051163	32.143	36.957	42.157	27.372
Oryzias latipes	ENSORLT00000007234	31.298	37.5	46.36	28.226
Oryzias latipes	ENSORLT00000018370	49.793	43.723	45	40.625
Oryzias latipes	ENSORLT00000031226	40.625	69.388	47.137	48.256
Oryzias melastigma	ENSOMET00000022621	32.246	37.681	43.506	28.727
Oryzias melastigma	ENSOMET00000024264	41.071	71.138	46.696	48.256
Oryzias melastigma	ENSOMET00000026804	50.431	43.86	47.257	42.009
Oryzias sinensis	ENSOSIT00000003687	47.899	47.778	46.667	40.708
Oryzias sinensis	ENSOSIT00000011123	31.679	38.258	46.36	27.823
Oryzias sinensis	ENSOSIT00000012920	40.625	69.919	47.137	48.256
Otolemur garnettii	ENSOGAT00000008652	86.973	42.174	46.888	36.82
Otolemur garnettii	ENSOGAT00000014556	50.49	49.057	97.156	44.318
Otolemur garnettii	ENSOGAT00000024536	47.222	88.235	51.19	49.398
Otolemur garnettii	ENSOGAT00000024543	42.857	47.727	49.068	89.552
Otus sunia	ENSOSUT00000008253	46.369	82.547	49.704	48.824
Otus sunia	ENSOSUT00000013635	68.061	47.143	51.073	38.916
Otus sunia	ENSOSUT00000016404	40.976	46.377	41.872	58.794
Otus sunia	ENSOSUT00000021088	41.699	48.309	76.727	45.652
Ovis aries	XM_004011136.4	52.02	50	90.11	41.014
Ovis aries	XM_004014778.4	38.865	46.829	39.912	88.596
Ovis aries	XM_015097839.3	43.128	97.119	47.642	47.826
Ovis aries	XM_027968041.2	90.114	42.222	46.93	38.889
Pan paniscus	ENSPPAT00000010862	50.754	49.275	98.491	43.182
Pan paniscus	ENSPPAT00000034916	44.076	99.588	48.585	47.283
Pan paniscus	ENSPPAT00000039439	44.242	49.143	47.5	98.077
Pan paniscus	ENSPPAT00000062131	98.851	41.453	48.498	39.316
Pan troglodytes	ENSPTRT00000001077	98.859	41.176	48.498	39.316
Pan troglodytes	ENSPTRT00000024410	39.614	47.34	40.404	98.291
Pan troglodytes	ENSPTRT00000034312	46.311	49.275	99.623	39.899
Pan troglodytes	ENSPTRT00000100658	44.076	99.588	48.585	47.283
Panthera leo	ENSPLOT00000006022	36.797	47.208	42.211	86.463
Panthera leo	ENSPLOT00000011124	43.602	96.708	48.357	47.283
Panthera leo	ENSPLOT00000023874	51.777	49.275	89.455	44.318
Panthera leo	ENSPLOT00000030679	92.395	42.731	47.21	39.316
Panthera pardus	ENSPPRT00000007472	51.777	49.275	93.2	44.318
Panthera pardus	ENSPPRT00000014305	36.364	47.208	42.211	85.714
Panthera pardus	ENSPPRT00000016445	91.635	42.731	46.781	38.889
Panthera pardus	ENSPPRT00000025440	43.602	96.708	48.357	47.283
Panthera tigris altaica	ENSPTIT00000018844	37.333	46.701	42.512	84.141
Panthera tigris altaica	ENSPTIT00000019013	51.777	49.275	93.2	44.318
Panthera tigris altaica	ENSPTIT00000020973	76.628	33.04	36.638	31.466
Panthera tigris altaica	ENSPTIT00000023721	44.076	96.708	48.113	47.486
Panthera uncia	XM_049617477.1	92.72	42.731	47.21	39.316
Panthera uncia	XM_049633530.1	43.119	94	47.032	49.123
Panthera uncia	XM_049651016.1	36.797	46.701	42.211	86.147
Panthera uncia	XM_049654317.1	51.777	49.275	89.455	44.318
Pantherophis guttatus	XM_034406603.1	42.857	50	45.963	61.628
Pantherophis guttatus	XM_034407983.1	42.857	50	45.963	61.628
Pantherophis guttatus	XM_034418750.1	40.458	44.55	64.364	48.125
Pantherophis guttatus	XM_034422184.1	41.232	83.128	45.283	46.739
Papio anubis	ENSPANT00000009435	97.348	41.026	48.069	39.316
Papio anubis	ENSPANT00000019182	43.602	98.765	48.585	47.283
Papio anubis	ENSPANT00000024965	50.761	49.275	94.834	44.318
Parambassis ranga	ENSPRNT00000005393	32.53	34.742	39.914	29.661
Parambassis ranga	ENSPRNT00000019646	34.51	39.535	49.412	31.2
Parambassis ranga	ENSPRNT00000029034	40.625	72.358	46.256	48.837
Parambassis ranga	ENSPRNT00000030858	50.633	40.323	42.105	40.426
Paramormyrops kingsleyae	ENSPKIT00000001511	54.852	43.333	51.724	37.778
Paramormyrops kingsleyae	ENSPKIT00000014147	40.408	73.663	45.946	43.81
Paramormyrops kingsleyae	ENSPKIT00000017142	38.306	64.516	38.148	40
Paramormyrops kingsleyae	ENSPKIT00000025903	34.528	38.676	43.21	33.935
Paramormyrops kingsleyae	ENSPKIT00000035422	38.846	38.318	49.765	34.426
Parus major	ENSPMJT00000011477	67.331	50	53.363	42.439
Parus major	ENSPMJT00000011743	36.726	40.833	35.268	50.431
Parus major	ENSPMJT00000018644	45.652	83.951	47.17	46.739
Parus major	ENSPMJT00000023781	44.69	50	76.543	43.158
Pavo cristatus	ENSPSTT00000001080	44.601	87.379	47.143	44.444
Pavo cristatus	ENSPSTT00000004834	67.681	46.667	50.42	38.627
Pavo cristatus	ENSPSTT00000006931	47.317	48.309	82.805	45.652
Pavo cristatus	ENSPSTT00000014702	44.444	85.581	46.919	47.486
Pavo cristatus	ENSPSTT00000024166	43.478	82.979	49.112	45.685
Pelecanus crispus	XM_009482593.1	47.552	81.25	48.951	46.479
Pelecanus crispus	XM_009482707.1	53.529	50.61	87.429	48.75
Pelecanus crispus	XM_009489070.1	68.153	50.758	52.381	37.278
Pelodiscus sinensis	ENSPSIT00000008549	68.821	45.495	50	36.889
Pelodiscus sinensis	ENSPSIT00000012319	44.758	45.299	77.818	38.865
Pelodiscus sinensis	ENSPSIT00000017974	45.882	81.604	46.746	45.833
Pelusios castaneus	ENSPCET00000000620	38.679	47.196	40.278	58.252
Pelusios castaneus	ENSPCET00000001836	70.513	46.602	51.442	39.109
Pelusios castaneus	ENSPCET00000005811	43.083	44.493	79.273	39.912
Pelusios castaneus	ENSPCET00000011447	41.453	85.597	47.17	45.5
Periophthalmus magnuspinnatus	ENSPMGT00000000509	44.792	71.138	46.512	46.512
Periophthalmus magnuspinnatus	ENSPMGT00000002790	52.778	42.13	45.833	38.835
Periophthalmus magnuspinnatus	ENSPMGT00000013565	35.577	36.318	44.444	33.5
Periophthalmus magnuspinnatus	ENSPMGT00000020801	33.81	41.553	40.449	37.85
Periophthalmus magnuspinnatus	ENSPMGT00000028307	35.135	39.535	40.81	32.857
Perognathus longimembris pacificus	XM_048349878.1	87.072	41.778	45.415	39.224
Perognathus longimembris pacificus	XM_048354039.1	45.49	48.792	90.741	43.75
Perognathus longimembris pacificus	XM_048358773.1	43.578	92.4	47.248	47.674
Peromyscus californicus	XM_052717599.1	89.354	41.304	48.165	38.912
Peromyscus californicus	XM_052724147.1	36.449	47.594	38.384	80.258
Peromyscus californicus	XM_052747737.1	43.779	92.8	47.248	49.123
Peromyscus californicus	XM_052751278.1	50.754	48.792	88.104	44.318
Peromyscus leucopus	XM_028867958.2	44.076	95.885	48.113	47.283
Peromyscus leucopus	XM_028868329.2	51.269	48.792	89.416	44.318
Peromyscus leucopus	XM_028885479.2	88.213	40.435	45.161	39.331
Peromyscus leucopus	XM_037204459.1	41.212	49.425	45	73.094
Peromyscus maniculatus bairdii	ENSPEMT00000018556	36.232	48.128	38.384	78.112
Peromyscus maniculatus bairdii	ENSPEMT00000021909	51.269	48.792	89.416	44.318
Peromyscus maniculatus bairdii	ENSPEMT00000028982	88.213	40.87	45.041	39.749
Peromyscus maniculatus bairdii	ENSPEMT00000040240	44.076	95.885	48.113	47.283
Petromyzon marinus	ENSPMAT00000002808	50.276	49.714	48.864	43.103
Phacochoerus africanus	XM_047759127.1	52.284	49.758	90.182	43.75
Phacochoerus africanus	XM_047770343.1	40.092	47.34	40.299	88.696
Phacochoerus africanus	XM_047783417.1	43.602	96.708	47.887	47.283
Phacochoerus africanus	XM_047793395.1	91.255	42.667	48.684	40.171
Phaethon lepturus	XM_010295352.1	68.534	50	52.582	43.069
Phalacrocorax carbo	XM_009503688.1	43.82	82.955	45.833	41.622
Phascolarctos cinereus	ENSPCIT00000021829	43.128	95.473	48.585	47.826
Phascolarctos cinereus	ENSPCIT00000041443	52.02	47.596	84	45.455
Phascolarctos cinereus	ENSPCIT00000042827	84.791	47.895	51.121	40.67
Phasianus colchicus	ENSPCLT00000000555	42.424	47.343	42.233	59.901
Phasianus colchicus	ENSPCLT00000004987	43.721	82.716	46.948	47.514
Phasianus colchicus	ENSPCLT00000009804	67.681	46.364	50.42	38.627
Phasianus colchicus	ENSPCLT00000022522	41.732	48.309	77.091	45.652
Phoca vitulina	XM_032407922.1	51.777	49.275	90.545	40.092
Phoca vitulina	XM_032415796.1	43.602	97.119	48.357	47.283
Phoca vitulina	XM_032417407.1	90.494	42.601	46.903	38.362
Phoca vitulina	XM_032419942.1	37.198	46.739	43.182	87.879
Phocoena sinus	ENSPSNT00000007590	43.602	95.473	47.887	47.283
Phocoena sinus	ENSPSNT00000012289	51.456	49.275	88.727	40.299
Phocoena sinus	ENSPSNT00000013125	39.13	48.045	43.182	85.47
Phocoena sinus	ENSPSNT00000028528	90.805	44.103	47.368	37.339
Phodopus roborovskii	XM_051175479.1	50.754	48.792	91.2	43.75
Phodopus roborovskii	XM_051188756.1	88.593	41.333	48.624	40.586
Phodopus roborovskii	XM_051194218.1	36.087	47.059	38.384	85.366
Phodopus roborovskii	XM_051202607.1	43.602	95.473	47.642	46.739
Phyllostomus discolor	XM_028510296.2	51.777	48.792	92.308	44.318
Phyllostomus discolor	XM_028513684.2	91.353	40.889	47.639	39.316
Phyllostomus discolor	XM_028523597.2	40.097	48.37	43.75	87.826
Phyllostomus discolor	XM_036031354.1	43.602	96.708	48.357	47.283
Phyllostomus hastatus	XM_045833703.1	39.614	47.826	44.318	88.261
Phyllostomus hastatus	XM_045843409.1	51.777	48.792	92.308	44.318
Phyllostomus hastatus	XM_045859343.1	92.015	40.889	48.069	39.744
Phyllostomus hastatus	XM_045861231.1	43.602	96.708	48.357	47.283
Physeter catodon	ENSPCTT00005007288	37.991	46	38.889	86.9
Physeter catodon	ENSPCTT00005013067	50.495	48.585	81.818	42.614
Physeter catodon	ENSPCTT00005028596	44.019	88.477	48.095	47.486
Physeter catodon	ENSPCTT00005029703	90.038	41.739	47.807	38.559
Piliocolobus tephrosceles	ENSPTET00000017780	50.761	49.275	94.834	44.318
Piliocolobus tephrosceles	ENSPTET00000035715	96.958	41.026	48.069	39.316
Piliocolobus tephrosceles	ENSPTET00000049239	39.352	47.059	39.899	94.872
Piliocolobus tephrosceles	ENSPTET00000052078	44.076	98.354	48.585	47.283
Pipistrellus kuhlii	XM_036413636.2	50.761	47.826	87.546	44.886
Pipistrellus kuhlii	XM_036419829.2	39.512	45.178	41.709	82.533
Pipistrellus kuhlii	XM_036436785.2	43.602	96.296	48.357	47.486
Pipistrellus kuhlii	XM_036447473.2	86.891	43.111	48.684	39.224
Podarcis muralis	ENSPMRT00000005058	39.394	42.857	62.909	41.86
Podarcis muralis	ENSPMRT00000007343	40.201	47.317	41.837	62.814
Podarcis muralis	ENSPMRT00000029315	72.174	47.253	51.98	39.394
Podarcis muralis	ENSPMRT00000032368	45.745	79.401	42.128	45.641
Podiceps cristatus	mrna.N338_04276	43.82	84.659	46.429	45.783
Podiceps cristatus	mrna.N338_11371	68.534	50	53.96	43.069
Poecilia formosa	ENSPFOT00000002216	47.518	38.571	42.105	37.5
Poecilia formosa	ENSPFOT00000010312	32.245	33.061	40.476	29.661
Poecilia formosa	ENSPFOT00000018663	34.717	40.84	49.808	32.609
Poecilia formosa	ENSPFOT00000019364	39.035	63.504	43.137	47.953
Poecilia latipinna	ENSPLAT00000007305	39.556	64.348	40.175	46.597
Poecilia latipinna	ENSPLAT00000008153	40.854	39.444	52.703	36.076
Poecilia latipinna	ENSPLAT00000030246	34.717	40.84	49.808	32.609
Poecilia mexicana	ENSPMET00000009742	39.269	71.02	47.577	48.837
Poecilia mexicana	ENSPMET00000017405	34.496	40.769	50.195	32.287
Poecilia mexicana	ENSPMET00000025044	34.496	40.769	50.195	32.287
Poecilia mexicana	ENSPMET00000026413	41.395	50.279	53.125	39.572
Poecilia reticulata	ENSPRET00000008937	51.464	42.373	44.541	40.435
Poecilia reticulata	ENSPRET00000018698	41.954	44.516	53.254	38.365
Poecilia reticulata	ENSPRET00000019255	35.472	40.458	49.425	32.174
Poecilia reticulata	ENSPRET00000022426	37.097	71.02	47.577	48.837
Poecilia reticulata	ENSPRET00000033798	41.341	49.412	42.381	48.485
Pogona vitticeps	ENSPVIT00000011348	44.076	84.362	47.17	45.05
Pogona vitticeps	ENSPVIT00000022269	45.54	45.192	70.833	43.75
Pogona vitticeps	ENSPVIT00000026256	44.211	46.114	40.107	60.733
Pogona vitticeps	ENSPVIT00000026491	66.292	40.157	46.063	33.871
Pongo abelii	ENSPPYT00000012608	38.528	46.193	36.752	94.017
Pongo abelii	ENSPPYT00000019778	45.902	49.275	97.048	39.394
Pongo abelii	ENSPPYT00000039550	98.859	41.453	48.069	39.316
Pongo abelii	ENSPPYT00000049057	43.602	98.354	48.585	47.283
Pongo pygmaeus	XM_054458072.1	98.859	41.453	48.069	39.316
Pongo pygmaeus	XM_054467545.1	39.13	46.809	40.415	94.444
Pongo pygmaeus	XM_054490364.1	45.902	49.275	98.897	43.75
Pongo pygmaeus	XM_054499448.1	43.602	98.354	48.585	47.283
Prionailurus bengalensis	XM_043574524.1	92.72	42.731	47.21	39.316
Prionailurus bengalensis	XM_043592269.1	51.256	49.275	93.2	44.318
Prionailurus bengalensis	XM_043601602.1	43.602	96.708	48.357	47.283
Prionailurus viverrinus	XM_047842670.1	43.119	94	47.032	49.123
Prionailurus viverrinus	XM_047853334.1	36.797	47.208	44.262	85.714
Prionailurus viverrinus	XM_047859472.1	51.777	49.275	89.455	44.318
Prionailurus viverrinus	XM_047871477.1	92.72	42.731	47.21	39.316
Procavia capensis	ENSPCAT00000001953	41.489	77.778	50	56.716
Procavia capensis	ENSPCAT00000007957	51.705	51.309	84	45.695
Procavia capensis	ENSPCAT00000014323	87.452	41.85	46.93	37.662
Prolemur simus	ENSPSMT00000001270	38.261	44.949	40.359	88.889
Prolemur simus	ENSPSMT00000006884	47.107	48.792	91.273	44.318
Prolemur simus	ENSPSMT00000021231	43.602	98.765	48.585	47.283
Prolemur simus	ENSPSMT00000023587	94.717	40.598	48.927	39.744
Propithecus coquereli	XM_012645310.1	43.602	98.354	48.585	47.283
Propithecus coquereli	XM_012646700.1	93.233	41.026	47.639	38.362
Propithecus coquereli	XM_012660810.1	47.541	52.174	87.864	46.269
Propithecus coquereli	XM_012665728.1	38.095	43.75	40.826	90.598
Psammomys obesus	XM_055599388.1	51.269	48.792	87.273	43.182
Psammomys obesus	XM_055611340.1	88.973	41.333	45.679	38.494
Psammomys obesus	XM_055617997.1	39.535	46.809	43.125	78.97
Psammomys obesus	XM_055626619.1	43.602	94.65	47.887	46.739
Pseudonaja textilis	ENSPTXT00000002077	41.232	82.305	45.283	46.739
Pseudonaja textilis	ENSPTXT00000005239	45.455	43.662	61.508	47.5
Pseudonaja textilis	ENSPTXT00000021078	39.556	51.786	40.092	55.385
Pseudopodoces humilis	XM_005516963.2	45.652	83.951	47.17	46.739
Pseudopodoces humilis	XM_005518339.2	41.699	47.826	77.455	44.565
Pseudopodoces humilis	XM_005524748.2	40.909	47.143	39.796	57.426
Pseudopodoces humilis	XM_005529893.2	67.331	50	53.363	42.439
Pterocles gutturalis	XM_010072515.1	70.233	50	53.96	43.455
Pterocles gutturalis	XM_010078470.1	45.641	77.391	49.704	45.699
Pterocles gutturalis	XM_010087137.1	53.529	50.61	87.429	48.75
Pteronotus parnellii mesoamericanus	XM_054569930.1	51.256	49.275	93.6	44.886
Pteronotus parnellii mesoamericanus	XM_054571567.1	91.255	42.667	48.069	41.026
Pteronotus parnellii mesoamericanus	XM_054573464.1	38.362	47.208	39.381	86.522
Pteronotus parnellii mesoamericanus	XM_054590071.1	41.935	94.4	47.489	49.123
Pteropus alecto	XM_006916613.2	40.758	92.593	45.07	44.199
Pteropus alecto	XM_006922024.1	39.13	48.603	46.023	87.826
Pteropus alecto	XM_006924228.1	93.536	42.222	47.21	39.744
Pteropus alecto	XM_006926149.2	51.777	49.275	93.75	44.318
Pteropus giganteus	XM_039851012.1	93.156	42.222	47.21	39.744
Pteropus giganteus	XM_039853575.1	43.128	95.473	47.887	46.961
Pteropus giganteus	XM_039854342.1	51.777	49.275	93.75	44.318
Pteropus giganteus	XM_039863706.1	39.13	48.37	46.023	88.987
Pteropus vampyrus	ENSPVAT00000000432	43.128	95.473	47.887	46.961
Pteropus vampyrus	ENSPVAT00000002251	39.13	48.37	46.023	87.983
Pteropus vampyrus	ENSPVAT00000002910	51.777	49.275	93.6	44.318
Pteropus vampyrus	ENSPVAT00000010134	82.89	34.222	39.914	33.333
Puma concolor	XM_025922740.1	43.119	94	47.032	49.123
Puma concolor	XM_025925761.1	51.777	49.275	89.455	44.318
Puma yagouaroundi	XM_040447458.1	37.229	46.429	44.262	85.281
Puma yagouaroundi	XM_040469629.1	92.337	42.731	46.781	39.316
Puma yagouaroundi	XM_040474569.1	51.256	49.275	93.2	44.318
Puma yagouaroundi	XM_040494257.1	43.602	96.708	48.357	47.283
Pundamilia nyererei	ENSPNYT00000006932	37.903	71.837	47.577	46.078
Pundamilia nyererei	ENSPNYT00000015482	35.019	41.603	51.562	30.502
Pundamilia nyererei	ENSPNYT00000017842	51.282	43.363	44.053	41.262
Pygocentrus nattereri	ENSPNAT00000005419	35.714	35.87	41.791	30.418
Pygocentrus nattereri	ENSPNAT00000006334	48.75	71.837	44.762	45.614
Pygoscelis adeliae	XM_009323135.1	44.628	78.571	43.802	43.333
Pygoscelis adeliae	XM_009325637.1	41.699	48.309	77.091	45.652
Pygoscelis adeliae	XM_009328210.1	68.061	47.111	50.84	38.627
Python bivittatus	XM_007421005.3	39.56	45.192	66.423	45.455
Python bivittatus	XM_007427425.3	42.995	86.341	46.86	44.444
Python bivittatus	XM_007441938.2	66.4	39.419	46.85	37.327
Python bivittatus	XM_025172322.1	43.017	48.588	43.75	64.516
Rangifer tarandus	nbis-mrna-17975	52.02	50.481	90.11	44.886
Rangifer tarandus	nbis-mrna-236	88.973	43.111	47.368	39.316
Rangifer tarandus	nbis-mrna-7109	38.865	45.854	43.689	89.035
Rangifer tarandus	nbis-mrna-9926	43.602	97.119	48.113	47.283
Rattus norvegicus	ENSRNOT00000012811	87.072	41.778	47.21	37.553
Rattus norvegicus	ENSRNOT00000012951	39.444	43.75	42.045	85.437
Rattus norvegicus	ENSRNOT00000015395	50.761	49.275	84.783	43.182
Rattus norvegicus	ENSRNOT00000082741	42.857	92.8	47.248	49.123
Rattus rattus	XM_032888531.1	87.833	40.171	47.21	39.331
Rattus rattus	XM_032914931.1	42.396	91.6	46.789	49.123
Rhinolophus ferrumequinum	ENSRFET00010000888	51.485	49.528	95.794	44.318
Rhinolophus ferrumequinum	ENSRFET00010004560	88.535	45.775	50.365	42.105
Rhinolophus ferrumequinum	ENSRFET00010009483	43.602	96.296	48.357	47.486
Rhinolophus ferrumequinum	ENSRFET00010024367	39.614	49.457	44.318	87.179
Rhinopithecus bieti	ENSRBIT00000041936	39.352	46.524	39.394	95.299
Rhinopithecus bieti	ENSRBIT00000048360	44.076	99.177	48.585	47.283
Rhinopithecus bieti	ENSRBIT00000050525	97.338	41.026	48.069	39.316
Rhinopithecus bieti	ENSRBIT00000054152	50.761	49.275	94.834	44.318
Rhinopithecus roxellana	ENSRROT00000026757	44.076	99.177	48.585	47.283
Rhinopithecus roxellana	ENSRROT00000046434	50.761	49.275	94.834	44.318
Rhinopithecus roxellana	ENSRROT00000046975	39.352	47.059	39.899	95.726
Rhinopithecus roxellana	ENSRROT00000061364	97.338	41.026	48.069	39.316
Rousettus aegyptiacus	XM_016148896.2	40.331	48.913	44.886	88.696
Rousettus aegyptiacus	XM_016157113.2	51.777	49.275	93.75	44.318
Rousettus aegyptiacus	XM_016157361.2	94.203	41.739	49.246	40.187
Rousettus aegyptiacus	XM_016165102.2	43.128	95.473	47.887	46.961
Saccoglossus kowalevskii	NM_001168170.1	40.223	49.714	40.594	38.384
Saimiri boliviensis boliviensis	ENSSBOT00000028508	44.076	96.708	48.585	47.283
Saimiri boliviensis boliviensis	ENSSBOT00000033431	45.817	49.275	95.455	40.299
Saimiri boliviensis boliviensis	ENSSBOT00000043317	95.817	40.598	47.639	38.889
Saimiri boliviensis boliviensis	ENSSBOT00000044261	39.614	47.34	39.394	96.154
Salarias fasciatus	ENSSFAT00005026384	34.231	41.923	50.579	31.89
Salarias fasciatus	ENSSFAT00005027805	54.222	43.836	46.491	41.262
Salarias fasciatus	ENSSFAT00005033710	39.216	72.653	47.137	48.256
Salvator merianae	ENSSMRT00000017614	45.455	45.54	74.178	47.5
Salvator merianae	ENSSMRT00000031439	63.359	42.339	46.667	37.339
Salvator merianae	ENSSMRT00000032412	43.81	88.517	47.196	45.455
Sander lucioperca	ENSSLUT00000017904	38.71	71.774	45.815	45.226
Sander lucioperca	ENSSLUT00000033104	50.598	42.324	42.915	39.827
Sander lucioperca	ENSSLUT00000038624	34.155	39.493	49.643	31.387
Sander lucioperca	ENSSLUT00000044579	31.02	32.927	40.244	29.644
Sapajus apella	XM_032246992.1	96.198	42.174	48.498	38.462
Sapajus apella	XM_032251699.1	44.037	93.6	46.789	49.405
Sapajus apella	XM_032274849.1	45.817	49.275	96.337	40.299
Sapajus apella	XM_032295375.1	39.614	47.34	40.404	96.581
Sarcophilus harrisii	ENSSHAT00000013154	43.128	95.885	48.585	47.826
Sarcophilus harrisii	ENSSHAT00000014823	83.588	45.024	48.617	36.515
Sarcophilus harrisii	ENSSHAT00000034044	52.432	51.479	88.421	48.81
Sciurus vulgaris	ENSSVLT00005000269	36.207	46.193	37.931	91.845
Sciurus vulgaris	ENSSVLT00005001497	42.791	97.119	48.585	43.842
Sciurus vulgaris	ENSSVLT00005003590	89.734	39.316	44.398	39.744
Sciurus vulgaris	ENSSVLT00005028141	51.777	42.647	94.182	44.318
Scleropages formosus	ENSSFOT00015015028	37.619	40.291	48.945	34.081
Scleropages formosus	ENSSFOT00015018799	40	69.136	46.847	45.37
Scleropages formosus	ENSSFOT00015064314	32.482	35.391	40.909	32.627
Scleropages formosus	ENSSFOT00015066044	41.277	63.095	42.017	44.131
Scophthalmus maximus	ENSSMAT00000002501	33.333	42.222	40.078	41.518
Scophthalmus maximus	ENSSMAT00000013485	44.041	72.581	46.256	45.226
Scophthalmus maximus	ENSSMAT00000014837	31.274	35.217	35.907	37.241
Scophthalmus maximus	ENSSMAT00000060998	34.363	42.471	50.781	31.154
Scophthalmus maximus	ENSSMAT00000068766	51.282	44.206	45.652	38.627
Serinus canaria	ENSSCAT00000009246	45.263	83.019	49.704	45.745
Serinus canaria	ENSSCAT00000021821	41.313	47.343	76.364	44.022
Serinus canaria	ENSSCAT00000022247	40.909	46.667	39.796	57.921
Serinus canaria	ENSSCAT00000023547	66.92	49.5	52.915	42.439
Seriola dumerili	ENSSDUT00000013666	44.809	77.103	45.622	48.837
Seriola dumerili	ENSSDUT00000014631	49.593	43.612	45.217	38.961
Seriola dumerili	ENSSDUT00000015554	36.17	37.557	43.689	30.342
Seriola dumerili	ENSSDUT00000017423	31.884	40.217	49.091	30.037
Seriola lalandi dorsalis	ENSSLDT00000004025	49.603	43.612	46.256	39.394
Seriola lalandi dorsalis	ENSSLDT00000015300	44.271	72.581	46.256	45.226
Seriola lalandi dorsalis	ENSSLDT00000019006	31.884	40.217	49.091	30.037
Seriola lalandi dorsalis	ENSSLDT00000034228	38.35	42.233	48.851	36.196
Sorex araneus	ENSSART00000002021	64.889	56.604	58.621	51.923
Sorex araneus	ENSSART00000002298	54.286	50.888	96.067	46.875
Sorex araneus	ENSSART00000007505	44.444	97.073	47.826	44.898
Sorex cinereus	XM_056107884.1	38.164	47.594	42.045	85.217
Sorex cinereus	XM_056111163.1	44.498	95.062	47.619	44.444
Sorex cinereus	XM_056121556.1	38.164	47.594	42.045	85.217
Sorex cinereus	XM_056123613.1	83.333	40.086	43.874	36.8
Sorex cinereus	XM_056126093.1	51.256	48.792	88.364	44.318
Sparus aurata	ENSSAUT00010037394	51.681	41.803	44.541	40
Sparus aurata	ENSSAUT00010039767	40.179	71.429	46.256	48.837
Sparus aurata	ENSSAUT00010046132	32.589	34.091	42.453	44.66
Sparus aurata	ENSSAUT00010048464	32.296	41.132	51.172	30.403
Spermophilus dauricus	ENSSDAT00000001930	43.602	97.531	48.113	46.739
Spermophilus dauricus	ENSSDAT00000017975	89.394	39.565	46.33	38.627
Spermophilus dauricus	ENSSDAT00000030518	51.777	41.544	93.091	44.318
Sphaeramia orbicularis	ENSSORT00005018712	40.625	71.545	46.256	49.419
Sphaeramia orbicularis	ENSSORT00005020510	53.171	43	46.117	42
Sphaeramia orbicularis	ENSSORT00005052669	40.306	41.709	54.118	41.139
Sphaeramia orbicularis	ENSSORT00005057280	33.585	41.603	50.958	29.804
Sphenodon punctatus	ENSSPUT00000005323	71.304	48.864	52.97	40.816
Sphenodon punctatus	ENSSPUT00000010543	44.403	46.262	83.491	43.523
Sphenodon punctatus	ENSSPUT00000017360	42.18	86.831	46.698	47.486
Sphenodon punctatus	ENSSPUT00000025999	47.531	52.976	44.848	60.571
Stachyris ruficeps	ENSCRFT00000011198	37.452	47.343	39.423	58.794
Stachyris ruficeps	ENSCRFT00000011904	66.54	47.248	51.304	39.111
Stachyris ruficeps	ENSCRFT00000017685	44.397	48.309	75	44.565
Stachyris ruficeps	ENSCRFT00000020601	46.111	87.805	46.86	43.204
Stegastes partitus	ENSSPAT00000020261	41.176	72.358	46.696	48.837
Stegastes partitus	ENSSPAT00000029357	34.109	42.085	50.391	30.739
Stegastes partitus	ENSSPAT00000030895	33.484	33.735	35.968	27.642
Strigops habroptila	ENSSHBT00005000677	42.085	47.826	77.091	49.375
Strigops habroptila	ENSSHBT00005018192	42.211	45.238	41.709	57.921
Strigops habroptila	ENSSHBT00005023785	67.3	47.556	50.84	38.627
Strigops habroptila	ENSSHBT00005025346	43.128	84.362	47.642	47.541
Strix occidentalis caurina	ENSSOCT00000005311	68.061	47.143	54.95	39.13
Strix occidentalis caurina	ENSSOCT00000012354	43.602	82.716	46.226	44.554
Strix occidentalis caurina	ENSSOCT00000013736	44.69	50.61	75.72	48.75
Strix occidentalis caurina	ENSSOCT00000017398	40.488	46.86	41.872	58.291
Strongylocentrotus purpuratus	XM_791173.5	29.661	42.771	35.47	34.826
Struthio camelus australis	ENSSCUT00000015729	46.369	83.491	49.704	48.81
Struthio camelus australis	ENSSCUT00000022468	48.585	48.792	83.871	48.125
Struthio camelus australis	ENSSCUT00000024054	67.681	46.667	50.84	39.056
Sturnira hondurensis	XM_037032623.1	90.226	42.222	47.083	39.744
Sturnira hondurensis	XM_037044722.1	41.063	47.872	43.75	87.826
Sturnira hondurensis	XM_037045804.1	51.777	49.275	93.04	44.886
Sturnira hondurensis	XM_037048395.1	43.602	96.708	48.357	47.283
Suncus etruscus	XM_049771137.1	50.761	49.275	87.636	43.75
Suncus etruscus	XM_049773926.1	44.286	90.535	46.919	47.486
Suncus etruscus	XM_049775528.1	83.73	39.583	45.902	37.179
Suricata suricatta	ENSSSUT00005011306	50.754	48.792	91.078	43.75
Suricata suricatta	ENSSSUT00005023955	39.13	46.739	43.75	81.624
Suricata suricatta	ENSSSUT00005030306	92.337	42.291	47.639	40.171
Suricata suricatta	ENSSSUT00005031494	43.602	96.708	48.357	47.283
Sus scrofa	ENSSSCT00000004661	52.284	49.758	90.545	43.75
Sus scrofa	ENSSSCT00000007876	39.631	46.809	39.801	87.179
Sus scrofa	ENSSSCT00000045554	91.635	42.667	45.312	40.171
Sus scrofa	ENSSSCT00000078416	44.076	95.885	47.418	47.283
Symphalangus syndactylus	XM_055255392.1	97.338	40.598	48.069	38.793
Symphalangus syndactylus	XM_055263404.1	45.902	49.275	99.623	39.899
Symphalangus syndactylus	XM_055266258.1	39.13	47.872	41.538	96.581
Symphalangus syndactylus	XM_055287054.1	43.119	96.4	47.248	49.123
Tachyglossus aculeatus	XM_038745308.1	42.654	88.066	46.226	47.486
Tachyglossus aculeatus	XM_038758253.1	74.621	44.783	48.117	40.196
Tachyglossus aculeatus	XM_038762523.1	47.005	44	80.889	36.522
Taeniopygia guttata	ENSTGUT00000001602	67.331	50	52.915	42.439
Taeniopygia guttata	ENSTGUT00000007134	41.414	46.19	39.286	57.426
Taeniopygia guttata	ENSTGUT00000012262	41.313	47.343	76.364	44.022
Taeniopygia guttata	ENSTGUT00000012717	45.652	83.539	47.17	46.739
Takifugu flavidus	XM_057044900.1	32.042	40.217	47.273	30.769
Takifugu flavidus	XM_057045693.1	51.25	39.583	45.064	38.362
Takifugu flavidus	XM_057045698.1	45.699	71.951	46.256	45.098
Takifugu rubripes	ENSTRUT00000024435	50.833	40.408	45.064	38.362
Takifugu rubripes	ENSTRUT00000049499	45.699	71.951	46.696	45.098
Takifugu rubripes	ENSTRUT00000076009	32.042	40.217	47.273	30.769
Talpa occidentalis	XM_037499227.2	89.394	42.105	48.035	40
Talpa occidentalis	XM_037501615.1	36.555	43.519	39.462	88.261
Talpa occidentalis	XM_037502748.2	43.602	95.062	47.17	43.939
Talpa occidentalis	XM_037520362.1	51.269	47.343	87.273	42.614
Tauraco erythrolophus	XM_009985706.1	66.92	46.606	51.304	40.183
Tauraco erythrolophus	XM_009989586.1	45.652	80.184	48.521	44.809
Terrapene carolina triunguis	ENSTMTT00000000526	43.784	48.768	44.086	60.894
Terrapene carolina triunguis	ENSTMTT00000004347	43.478	86.008	47.17	45.5
Terrapene carolina triunguis	ENSTMTT00000013989	68.821	45.778	50.42	37.333
Terrapene carolina triunguis	ENSTMTT00000016047	47.642	47.826	84.434	44.565
Theropithecus gelada	ENSTGET00000008223	43.602	98.765	48.585	47.283
Theropithecus gelada	ENSTGET00000010633	50.761	49.275	94.834	44.318
Theropithecus gelada	ENSTGET00000029900	97.338	41.026	48.069	39.316
Tinamus guttatus	XM_010219284.1	41.699	48.309	75.273	46.196
Tinamus guttatus	XM_010225891.1	46.111	85.083	49.405	47.727
Trachypithecus francoisi	XM_033185344.1	39.352	47.059	39.899	95.726
Trachypithecus francoisi	XM_033202973.1	44.076	99.177	48.585	47.283
Trachypithecus francoisi	XM_033227065.1	97.338	41.026	48.069	39.316
Trachypithecus francoisi	XM_033234486.1	45.868	49.758	97.07	44.318
Trichechus manatus	XM_004370692.1	43.602	97.531	48.585	47.283
Trichechus manatus	XM_004371926.1	92.395	42.291	47.639	40.086
Trichechus manatus	XM_004389465.2	46.502	49.758	90.182	44.318
Trichosurus vulpecula	XM_036741234.1	43.128	95.062	48.585	47.826
Trichosurus vulpecula	XM_036745887.1	82.397	46.97	51.57	41
Trichosurus vulpecula	XM_036749791.1	45.294	49.112	45.238	74.372
Trichosurus vulpecula	XM_036768252.1	50.99	49.057	93.868	46.196
Tupaia belangeri chinensis	XM_006144257.2	48.899	49.275	88.727	44.318
Tupaia belangeri chinensis	XM_006158580.1	92.015	41.026	46.502	38.362
Tupaia belangeri chinensis	XM_006162485.3	37.069	46.701	39.316	88.034
Tupaia belangeri chinensis	XM_027768053.1	43.602	97.119	48.113	46.739
Tupaia belangeri	ENSTBET00000004536	90.435	44.041	49.763	42
Tupaia belangeri	ENSTBET00000010694	44.076	97.531	48.113	47.283
Tupaia belangeri	ENSTBET00000012871	42.157	39.81	78.673	37.143
Tursiops truncatus	ENSTTRT00000003801	52.284	48.792	93.6	44.318
Tursiops truncatus	ENSTTRT00000008602	90.805	42.222	47.807	38.983
Tyto alba	XM_032983478.2	41.709	46.86	41.709	58.911
Tyto alba	XM_032987110.2	73.832	46.977	54.589	39.13
Tyto alba	XM_032998118.2	41.699	48.309	76.727	45.652
Tyto alba	XM_042785956.1	43.128	83.951	47.17	47.541
Urocitellus parryii	ENSUPAT00010020615	43.602	97.119	48.585	47.283
Urocitellus parryii	ENSUPAT00010024738	89.434	40	44.348	39.056
Urocitellus parryii	ENSUPAT00010026524	36.207	46.701	37.931	90.558
Urocitellus parryii	ENSUPAT00010029195	51.256	48.792	91.513	44.318
Ursus americanus	ENSUAMT00000008613	39.785	44.86	41.935	85.311
Ursus americanus	ENSUAMT00000019923	92.776	42.667	47.21	39.316
Ursus americanus	ENSUAMT00000021749	48.824	97.17	50.588	49.123
Ursus americanus	ENSUAMT00000039363	51.777	49.275	90.182	44.318
Ursus arctos	XM_026495568.4	43.602	97.531	48.357	47.283
Ursus arctos	XM_026502907.2	38.164	48.045	46.875	87.446
Ursus arctos	XM_026504762.4	51.777	49.275	90.545	40.553
Ursus arctos	XM_026517200.4	92.395	42.667	47.21	39.316
Ursus maritimus	ENSUMAT00000000405	87.313	41.667	45.378	40.097
Ursus maritimus	ENSUMAT00000001520	51.777	49.275	90.545	40.553
Ursus maritimus	ENSUMAT00000001773	42.353	49.708	46.707	78.818
Ursus maritimus	ENSUMAT00000032593	43.868	97.101	48.815	46.927
Ursus thibetanus thibetanus	ENSUTTT00000014576	51.777	49.275	90.545	40.553
Ursus thibetanus thibetanus	ENSUTTT00000021953	36.245	46.193	43.716	87.983
Ursus thibetanus thibetanus	ENSUTTT00000025702	43.602	97.531	48.357	47.283
Ursus thibetanus thibetanus	ENSUTTT00000038770	92.776	42.667	47.21	39.316
Varanus komodoensis	ENSVKKT00000006755	36.232	35.545	55.072	34.375
Varanus komodoensis	ENSVKKT00000014957	74.444	48.108	57.627	43.478
Varanus komodoensis	ENSVKKT00000017636	46.893	47.368	45.509	59.551
Varanus komodoensis	ENSVKKT00000027295	42.381	78.601	46.19	46.927
Vicugna pacos	ENSVPAT00000000926	48.824	95.261	50.296	49.405
Vicugna pacos	ENSVPAT00000007414	42.453	45.283	46.226	90.741
Vicugna pacos	ENSVPAT00000010508	52.284	49.758	94	44.318
Vombatus ursinus	ENSVURT00010003910	83.083	42.735	50.847	37.447
Vombatus ursinus	ENSVURT00010012124	43.128	93.827	48.113	47.826
Vombatus ursinus	ENSVURT00010034549	51.98	49.528	93.396	46.196
Vulpes lagopus	XM_041732382.1	38.647	48.066	43.75	88.745
Vulpes lagopus	XM_041737855.1	90.494	42.222	48.069	40.171
Vulpes lagopus	XM_041746541.1	50.754	49.758	93.2	40.553
Vulpes lagopus	XM_041769323.1	43.602	97.531	48.357	47.283
Vulpes vulpes	ENSVVUT00000001598	50.754	49.758	93.2	40.553
Vulpes vulpes	ENSVVUT00000014421	37.736	48.333	43.75	87.983
Vulpes vulpes	ENSVVUT00000031015	43.602	97.531	48.357	47.283
Vulpes vulpes	ENSVVUT00000042258	91.86	41.778	47.639	39.744
Xenopus tropicalis	ENSXETT00000023281	43.478	46.701	65.504	41.27
Xenopus tropicalis	ENSXETT00000065307	46.739	83.539	46.698	44.444
Xenopus tropicalis	ENSXETT00000065529	54.656	46.635	49.758	41.5
Xiphophorus couchianus	ENSXCOT00000010131	37.688	43.396	48.293	36.413
Xiphophorus couchianus	ENSXCOT00000022044	34.717	40.076	50.391	30.98
Xiphophorus couchianus	ENSXCOT00000022908	46.429	77.457	49.123	50.314
Xiphophorus maculatus	ENSXMAT00000027162	42.708	69.262	47.642	48.837
Xiphophorus maculatus	ENSXMAT00000035298	34.717	41.221	50	30.98
Xiphophorus maculatus	ENSXMAT00000035371	51.261	42.857	44.541	40.435
Xiphophorus maculatus	ENSXMAT00000036200	40.659	43.396	53.571	36.066
Zalophus californianus	ENSZCAT00015020309	38.647	43.35	43.182	87.607
Zalophus californianus	ENSZCAT00015029495	43.602	97.531	48.357	47.283
Zalophus californianus	ENSZCAT00015032240	51.256	49.275	94.4	44.318
Zalophus californianus	ENSZCAT00015033827	76.404	41.509	42.083	35.043
Zonotrichia albicollis	ENSZALT00000005911	40.909	46.667	39.796	57.921
Zonotrichia albicollis	ENSZALT00000014780	47.429	82.547	50.299	48.214
Zonotrichia albicollis	ENSZALT00000020011	67.672	48.705	54.455	43
Zonotrichia albicollis	ENSZALT00000026818	41.897	47.343	76.364	44.022
Zosterops lateralis melanops	ENSZLMT00000011349	43.128	83.128	46.698	46.739
Zosterops lateralis melanops	ENSZLMT00000012567	66.387	49.744	52.315	42.512
Zosterops lateralis melanops	ENSZLMT00000020171	51.955	49.708	82.584	44.262
