# Supplementary material for: Phylogenetic Insights into the Evolutionary History of the RSPO Gene Family in Metazoa
Source: Genes (Basel). 2025 Apr 23;16(5):477. doi: 10.3390/genes16050477 (PMC12111769; doi:10.3390/genes16050477)
Supplement: Supplementary file 1 [file genes-16-00477-s001.zip › Supplementary Table S4.xlsx]

## Sheet: Sheet1
Table S4. The NCBI-CDD domain identification results of RSPO3 subfamily members
Sequence	Hit type	PSSM-ID	From	To	E-Value	Bitscore	Accession	Short name	Incomplete	Superfamily
ENSANIT00000001941	superfamily	464939	26	126	4.97034e-48	154.511	cl25785	Furin-like_2 superfamily	-	-
ENSANIT00000001941	specific	465948	132	187	3.75879e-11	56.9039	pfam19028	TSP1_spondin	-	cl46269
ENSCPGT00000018976	superfamily	464939	15	115	2.13489e-48	154.896	cl25785	Furin-like_2 superfamily	-	-
ENSCPGT00000018976	specific	465948	121	176	8.31037e-12	58.4447	pfam19028	TSP1_spondin	-	cl46269
ENSCPIT00010021781	superfamily	464939	15	115	1.38801e-46	148.348	cl25785	Furin-like_2 superfamily	-	-
ENSCPIT00010021781	specific	465948	121	176	1.0915e-11	57.2891	pfam19028	TSP1_spondin	-	cl46269
ENSACUT00000005846	superfamily	464939	15	115	1.6626e-48	155.281	cl25785	Furin-like_2 superfamily	-	-
ENSACUT00000005846	specific	465948	121	176	2.13316e-11	57.2891	pfam19028	TSP1_spondin	-	cl46269
ENSSOCT00000013736	superfamily	464939	15	115	1.6626e-48	155.281	cl25785	Furin-like_2 superfamily	-	-
ENSSOCT00000013736	specific	465948	121	176	2.36304e-11	57.2891	pfam19028	TSP1_spondin	-	cl46269
XM_009822249.1	specific	464939	98	198	4.75754e-50	159.904	pfam15913	Furin-like_2	-	cl25785
XM_009822249.1	specific	465948	204	259	8.67742e-12	58.8299	pfam19028	TSP1_spondin	-	cl46269
XM_009924320.1	superfamily	464939	27	127	5.54098e-47	149.503	cl25785	Furin-like_2 superfamily	-	-
XM_009924320.1	specific	465948	133	188	4.03862e-11	55.7483	pfam19028	TSP1_spondin	-	cl46269
XM_009880147.1	specific	464939	42	142	1.00278e-49	159.518	pfam15913	Furin-like_2	-	cl25785
XM_009880147.1	specific	465948	148	203	9.46087e-12	58.8299	pfam19028	TSP1_spondin	-	cl46269
ENSACOT00000005787	specific	464939	42	142	4.4926e-50	160.289	pfam15913	Furin-like_2	-	cl25785
ENSACOT00000005787	specific	465948	148	203	1.40421e-11	58.4447	pfam19028	TSP1_spondin	-	cl46269
ENSACOT00000009013	specific	464939	42	142	6.02193e-50	159.904	pfam15913	Furin-like_2	-	cl25785
ENSACOT00000009013	specific	465948	148	203	1.56955e-11	58.0595	pfam19028	TSP1_spondin	-	cl46269
XM_005154728.3	specific	464939	42	142	4.74309e-50	160.289	pfam15913	Furin-like_2	-	cl25785
XM_005154728.3	specific	465948	148	203	1.15851e-11	58.4447	pfam19028	TSP1_spondin	-	cl46269
ENSSHBT00005000677	specific	464939	42	142	5.52124e-50	159.904	pfam15913	Furin-like_2	-	cl25785
ENSSHBT00005000677	specific	465948	148	203	1.29498e-11	58.4447	pfam19028	TSP1_spondin	-	cl46269
ENSAPLT00020007865	specific	464939	42	142	3.73578e-50	160.289	pfam15913	Furin-like_2	-	cl25785
ENSAPLT00020007865	specific	465948	148	203	7.8836e-12	58.8299	pfam19028	TSP1_spondin	-	cl46269
ENSAZOT00000032025	specific	464939	42	142	3.73578e-50	160.289	pfam15913	Furin-like_2	-	cl25785
ENSAZOT00000032025	specific	465948	148	203	7.8836e-12	58.8299	pfam19028	TSP1_spondin	-	cl46269
ENSCMMT00000004221	specific	464939	42	142	3.73578e-50	160.289	pfam15913	Furin-like_2	-	cl25785
ENSCMMT00000004221	specific	465948	148	203	7.8836e-12	58.8299	pfam19028	TSP1_spondin	-	cl46269
ENSAPLT00000001646	specific	464939	86	186	2.41661e-51	164.911	pfam15913	Furin-like_2	-	cl25785
ENSAPLT00000001646	specific	465948	192	247	5.11969e-12	59.9855	pfam19028	TSP1_spondin	-	cl46269
ENSABRT00000013078	specific	464939	42	142	3.69546e-50	160.289	pfam15913	Furin-like_2	-	cl25785
ENSABRT00000013078	specific	465948	148	203	1.55375e-11	58.0595	pfam19028	TSP1_spondin	-	cl46269
XM_010163443.1	superfamily	464939	33	133	3.59045e-49	157.592	cl25785	Furin-like_2 superfamily	-	-
XM_010163443.1	specific	465948	139	194	1.4429e-11	58.0595	pfam19028	TSP1_spondin	-	cl46269
XM_010142875.1	superfamily	464939	9	109	4.59035e-48	154.126	cl25785	Furin-like_2 superfamily	-	-
XM_010142875.1	specific	465948	115	170	2.73291e-11	56.9039	pfam19028	TSP1_spondin	-	cl46269
ENSCPUT00000001183	specific	464939	44	142	8.98346e-50	159.133	pfam15913	Furin-like_2	-	cl25785
ENSCPUT00000001183	specific	465948	148	203	1.49096e-12	60.7558	pfam19028	TSP1_spondin	-	cl46269
ENSSCUT00000022468	specific	464939	42	142	1.10862e-50	161.059	pfam15913	Furin-like_2	-	cl25785
ENSSCUT00000022468	specific	465948	148	203	1.18927e-11	58.4447	pfam19028	TSP1_spondin	-	cl46269
XM_009700781.1	superfamily	464939	12	112	2.03572e-46	148.348	cl25785	Furin-like_2 superfamily	-	-
XM_009700781.1	specific	465948	118	173	4.57312e-11	55.7483	pfam19028	TSP1_spondin	-	cl46269
XM_010195518.1	superfamily	464939	1	73	1.94877e-32	112.139	cl25785	Furin-like_2 superfamily	N	-
XM_010195518.1	specific	465948	79	134	5.69497e-12	57.6743	pfam19028	TSP1_spondin	-	cl46269
XM_009909533.2	specific	464939	42	142	6.71211e-50	159.904	pfam15913	Furin-like_2	-	cl25785
XM_009909533.2	specific	465948	148	203	1.63438e-11	58.0595	pfam19028	TSP1_spondin	-	cl46269
XM_009999109.1	superfamily	464939	42	142	2.84126e-49	158.363	cl25785	Furin-like_2 superfamily	-	-
XM_009999109.1	specific	465948	148	203	1.60164e-11	58.0595	pfam19028	TSP1_spondin	-	cl46269
XM_009482707.1	superfamily	464939	9	109	1.64221e-45	145.266	cl25785	Furin-like_2 superfamily	-	-
XM_009482707.1	superfamily	480609	115	170	7.7987e-11	54.5927	cl46269	TSP1_spondin superfamily	-	-
XM_010194374.1	superfamily	464939	42	142	8.9574e-48	152.2	cl25785	Furin-like_2 superfamily	-	-
XM_010194374.1	specific	465948	148	203	2.21808e-11	56.9039	pfam19028	TSP1_spondin	-	cl46269
XM_008497319.2	specific	464939	42	142	1.1177e-49	159.133	pfam15913	Furin-like_2	-	cl25785
XM_008497319.2	specific	465948	148	203	1.25625e-11	58.4447	pfam19028	TSP1_spondin	-	cl46269
XM_009562893.2	specific	464939	42	142	1.35875e-49	159.133	pfam15913	Furin-like_2	-	cl25785
XM_009562893.2	specific	465948	148	203	7.5704e-12	58.8299	pfam19028	TSP1_spondin	-	cl46269
ENSCPVT00000000503	specific	464939	42	142	9.70671e-50	159.518	pfam15913	Furin-like_2	-	cl25785
ENSCPVT00000000503	specific	465948	148	203	4.40015e-11	56.9039	pfam19028	TSP1_spondin	-	cl46269
ENSSCAT00000021821	specific	464939	42	142	1.03596e-49	159.133	pfam15913	Furin-like_2	-	cl25785
ENSSCAT00000021821	specific	465948	148	203	4.53543e-11	56.9039	pfam19028	TSP1_spondin	-	cl46269
ENSGFOT00000012659	specific	464939	42	142	1.03596e-49	159.133	pfam15913	Furin-like_2	-	cl25785
ENSGFOT00000012659	specific	465948	148	203	4.53543e-11	56.9039	pfam19028	TSP1_spondin	-	cl46269
ENSJHYT00000026234	specific	464939	42	142	1.09371e-49	159.133	pfam15913	Furin-like_2	-	cl25785
ENSJHYT00000026234	specific	465948	148	203	4.53543e-11	56.9039	pfam19028	TSP1_spondin	-	cl46269
ENSZALT00000026818	specific	464939	42	142	1.09371e-49	159.133	pfam15913	Furin-like_2	-	cl25785
ENSZALT00000026818	specific	465948	148	203	4.53543e-11	56.9039	pfam19028	TSP1_spondin	-	cl46269
ENSTGUT00000012262	specific	464939	42	142	9.70671e-50	159.518	pfam15913	Furin-like_2	-	cl25785
ENSTGUT00000012262	specific	465948	148	203	3.70617e-11	57.2891	pfam19028	TSP1_spondin	-	cl46269
ENSEGOT00005001152	specific	464939	42	142	1.00278e-49	159.518	pfam15913	Furin-like_2	-	cl25785
ENSEGOT00005001152	specific	465948	148	203	4.40015e-11	56.9039	pfam19028	TSP1_spondin	-	cl46269
ENSLSDT00000025473	specific	464939	42	142	1.00278e-49	159.518	pfam15913	Furin-like_2	-	cl25785
ENSLSDT00000025473	specific	465948	148	203	4.40015e-11	56.9039	pfam19028	TSP1_spondin	-	cl46269
ENSCCET00000024858	specific	464939	59	159	1.0954e-49	159.904	pfam15913	Furin-like_2	-	cl25785
ENSCCET00000024858	specific	465948	165	220	6.59793e-12	59.2151	pfam19028	TSP1_spondin	-	cl46269
XM_005518339.2	specific	464939	42	142	1.08191e-49	159.133	pfam15913	Furin-like_2	-	cl25785
XM_005518339.2	specific	465948	148	203	5.47286e-12	59.2151	pfam19028	TSP1_spondin	-	cl46269
ENSFALT00000040276	superfamily	464939	47	147	1.02073e-48	156.822	cl25785	Furin-like_2 superfamily	-	-
ENSFALT00000040276	specific	465948	153	208	2.06762e-11	58.0595	pfam19028	TSP1_spondin	-	cl46269
ENSPMJT00000023781	specific	464939	55	155	7.91658e-50	159.904	pfam15913	Furin-like_2	-	cl25785
ENSPMJT00000023781	specific	465948	161	216	2.04155e-12	60.7558	pfam19028	TSP1_spondin	-	cl46269
ENSZLMT00000020171	superfamily	464939	23	123	5.50188e-47	149.888	cl25785	Furin-like_2 superfamily	-	-
ENSZLMT00000020171	specific	465948	127	182	7.66457e-12	58.0595	pfam19028	TSP1_spondin	-	cl46269
ENSCUST00005003632	specific	464939	42	142	8.9968e-50	159.518	pfam15913	Furin-like_2	-	cl25785
ENSCUST00005003632	specific	465948	148	203	1.14684e-11	58.4447	pfam19028	TSP1_spondin	-	cl46269
ENSCRFT00000017685	superfamily	464939	42	142	1.96073e-49	158.748	cl25785	Furin-like_2 superfamily	-	-
ENSCRFT00000017685	specific	465948	148	203	1.18089e-11	58.4447	pfam19028	TSP1_spondin	-	cl46269
ENSMCST00000001656	specific	464939	42	142	9.70671e-50	159.518	pfam15913	Furin-like_2	-	cl25785
ENSMCST00000001656	specific	465948	148	203	1.80836e-11	58.0595	pfam19028	TSP1_spondin	-	cl46269
XM_008637818.2	specific	464939	42	142	1.03596e-49	159.133	pfam15913	Furin-like_2	-	cl25785
XM_008637818.2	specific	465948	148	203	1.36091e-10	55.7483	pfam19028	TSP1_spondin	-	cl46269
ENSCMUT00000000726	specific	464939	173	273	7.12037e-52	168.763	pfam15913	Furin-like_2	-	cl25785
ENSCMUT00000000726	specific	465948	279	334	1.30105e-10	56.5187	pfam19028	TSP1_spondin	-	cl46269
XM_009279351.2	specific	464939	42	142	1.05869e-49	159.133	pfam15913	Furin-like_2	-	cl25785
XM_009279351.2	specific	465948	148	203	1.15851e-11	58.4447	pfam19028	TSP1_spondin	-	cl46269
XM_005432851.3	specific	464939	42	142	1.05869e-49	159.133	pfam15913	Furin-like_2	-	cl25785
XM_005432851.3	specific	465948	148	203	1.15851e-11	58.4447	pfam19028	TSP1_spondin	-	cl46269
XM_005236982.3	specific	464939	42	142	1.05869e-49	159.133	pfam15913	Furin-like_2	-	cl25785
XM_005236982.3	specific	465948	148	203	1.15851e-11	58.4447	pfam19028	TSP1_spondin	-	cl46269
ENSFTIT00000009379	specific	464939	84	184	4.1801e-50	161.83	pfam15913	Furin-like_2	-	cl25785
ENSFTIT00000009379	specific	465948	190	245	1.39809e-11	58.8299	pfam19028	TSP1_spondin	-	cl46269
XM_009325637.1	specific	464939	42	142	1.05869e-49	159.133	pfam15913	Furin-like_2	-	cl25785
XM_009325637.1	specific	465948	148	203	1.15851e-11	58.4447	pfam19028	TSP1_spondin	-	cl46269
XM_009645252.2	specific	464939	42	142	1.05869e-49	159.133	pfam15913	Furin-like_2	-	cl25785
XM_009645252.2	specific	465948	148	203	1.15851e-11	58.4447	pfam19028	TSP1_spondin	-	cl46269
XM_010562502.1	specific	464939	42	142	1.03596e-49	159.133	pfam15913	Furin-like_2	-	cl25785
XM_010562502.1	specific	465948	148	203	1.14684e-11	58.4447	pfam19028	TSP1_spondin	-	cl46269
XM_009460771.1	specific	464939	42	142	1.03596e-49	159.133	pfam15913	Furin-like_2	-	cl25785
XM_009460771.1	specific	465948	148	203	1.09022e-11	58.4447	pfam19028	TSP1_spondin	-	cl46269
XM_009867519.1	superfamily	464939	9	109	4.30039e-48	154.126	cl25785	Furin-like_2 superfamily	-	-
XM_009867519.1	specific	465948	115	170	5.95569e-11	56.1335	pfam19028	TSP1_spondin	-	cl46269
ENSLCOT00000000065	specific	464939	42	142	9.70671e-50	159.518	pfam15913	Furin-like_2	-	cl25785
ENSLCOT00000000065	specific	465948	148	203	2.10459e-11	57.6743	pfam19028	TSP1_spondin	-	cl46269
ENSMVIT00005028636	specific	464939	59	159	3.08405e-50	161.059	pfam15913	Furin-like_2	-	cl25785
ENSMVIT00005028636	specific	465948	165	220	1.681e-11	58.0595	pfam19028	TSP1_spondin	-	cl46269
ENSCJPT00005015502	superfamily	464939	42	142	3.0654e-49	157.978	cl25785	Furin-like_2 superfamily	-	-
ENSCJPT00005015502	specific	465948	148	203	2.23972e-12	60.3707	pfam19028	TSP1_spondin	-	cl46269
ENSGALT00010009835	specific	464939	42	142	1.20032e-49	159.518	pfam15913	Furin-like_2	-	cl25785
ENSGALT00010009835	specific	465948	155	210	1.99429e-12	60.7558	pfam19028	TSP1_spondin	-	cl46269
ENSPCLT00000022522	specific	464939	42	142	9.70671e-50	159.518	pfam15913	Furin-like_2	-	cl25785
ENSPCLT00000022522	specific	465948	148	203	1.90353e-12	60.7558	pfam19028	TSP1_spondin	-	cl46269
ENSMGAT00000014925	specific	464939	17	117	1.66485e-50	160.674	pfam15913	Furin-like_2	-	cl25785
ENSMGAT00000014925	specific	465948	123	178	2.88773e-13	62.6818	pfam19028	TSP1_spondin	-	cl46269
ENSPSTT00000006931	superfamily	464939	42	142	2.36348e-48	154.126	cl25785	Furin-like_2 superfamily	-	-
ENSPSTT00000006931	specific	465948	148	203	2.38699e-12	59.6003	pfam19028	TSP1_spondin	-	cl46269
ENSNMET00000037950	superfamily	464939	42	142	4.19856e-49	157.592	cl25785	Furin-like_2 superfamily	-	-
ENSNMET00000037950	specific	465948	148	203	1.73707e-12	60.7558	pfam19028	TSP1_spondin	-	cl46269
XM_032998118.2	specific	464939	84	184	6.72823e-51	163.756	pfam15913	Furin-like_2	-	cl25785
XM_032998118.2	specific	465948	190	245	7.38832e-12	59.6003	pfam19028	TSP1_spondin	-	cl46269
ENSBOBT00000002694	specific	464939	42	142	1.1177e-49	159.133	pfam15913	Furin-like_2	-	cl25785
ENSBOBT00000002694	specific	465948	148	203	1.24359e-11	58.4447	pfam19028	TSP1_spondin	-	cl46269
ENSOSUT00000021088	specific	464939	42	142	1.1177e-49	159.133	pfam15913	Furin-like_2	-	cl25785
ENSOSUT00000021088	specific	465948	148	203	1.24359e-11	58.4447	pfam19028	TSP1_spondin	-	cl46269
XM_010087137.1	superfamily	464939	9	109	1.64221e-45	145.266	cl25785	Furin-like_2 superfamily	-	-
XM_010087137.1	superfamily	480609	115	170	7.7987e-11	54.5927	cl46269	TSP1_spondin superfamily	-	-
ENSACCT00020008501	specific	464939	42	142	1.08191e-49	159.133	pfam15913	Furin-like_2	-	cl25785
ENSACCT00020008501	specific	465948	148	203	1.09022e-11	58.4447	pfam19028	TSP1_spondin	-	cl46269
ENSBJAT00000002808	specific	464939	42	142	1.08191e-49	159.133	pfam15913	Furin-like_2	-	cl25785
ENSBJAT00000002808	specific	465948	148	203	1.02594e-11	58.8299	pfam19028	TSP1_spondin	-	cl46269
XM_005507427.3	superfamily	464939	42	142	7.06645e-49	157.207	cl25785	Furin-like_2 superfamily	-	-
XM_005507427.3	specific	465948	148	203	1.24359e-11	58.4447	pfam19028	TSP1_spondin	-	cl46269
XM_009931897.1	specific	464939	42	142	9.19416e-50	159.518	pfam15913	Furin-like_2	-	cl25785
XM_009931897.1	specific	465948	148	203	5.09774e-12	59.6003	pfam19028	TSP1_spondin	-	cl46269
ENSAHAT00000015870	specific	464939	42	142	1.09371e-49	159.133	pfam15913	Furin-like_2	-	cl25785
ENSAHAT00000015870	specific	465948	148	203	1.24359e-11	58.4447	pfam19028	TSP1_spondin	-	cl46269
ENSARWT00000009940	specific	464939	42	142	1.09371e-49	159.133	pfam15913	Furin-like_2	-	cl25785
ENSARWT00000009940	specific	465948	148	203	1.24359e-11	58.4447	pfam19028	TSP1_spondin	-	cl46269
ENSAOWT00000004384	specific	464939	42	142	1.09371e-49	159.133	pfam15913	Furin-like_2	-	cl25785
ENSAOWT00000004384	specific	465948	148	203	1.24359e-11	58.4447	pfam19028	TSP1_spondin	-	cl46269
ENSNPET00000021470	superfamily	464939	42	142	1.59381e-48	156.437	cl25785	Furin-like_2 superfamily	-	-
ENSNPET00000021470	specific	465948	148	203	2.76502e-11	57.2891	pfam19028	TSP1_spondin	-	cl46269
XM_010219284.1	superfamily	464939	42	142	1.61631e-49	158.748	cl25785	Furin-like_2 superfamily	-	-
XM_010219284.1	specific	465948	148	203	1.77215e-11	58.0595	pfam19028	TSP1_spondin	-	cl46269
XM_010309657.1	superfamily	464939	9	109	1.64221e-45	145.266	cl25785	Furin-like_2 superfamily	-	-
XM_010309657.1	specific	465948	115	170	4.95229e-11	55.3631	pfam19028	TSP1_spondin	-	cl46269
ENSDNVT00000031585	superfamily	464939	42	142	1.56455e-49	158.748	cl25785	Furin-like_2 superfamily	-	-
ENSDNVT00000031585	specific	465948	148	203	6.98076e-12	59.2151	pfam19028	TSP1_spondin	-	cl46269
XM_006027730.3	specific	464939	42	142	2.2745e-51	163.37	pfam15913	Furin-like_2	-	cl25785
XM_006027730.3	specific	465948	148	203	1.96322e-11	58.0595	pfam19028	TSP1_spondin	-	cl46269
ENSCPRT00005008384	specific	464939	42	142	2.29933e-51	163.37	pfam15913	Furin-like_2	-	cl25785
ENSCPRT00005008384	specific	465948	148	203	2.42784e-11	57.6743	pfam19028	TSP1_spondin	-	cl46269
ENSCPRT00005008384	superfamily	236545	202	266	0.00179906	39.4043	cl35847	tolA superfamily	C	-
XM_043542872.1	specific	464939	74	174	3.02169e-52	166.837	pfam15913	Furin-like_2	-	cl25785
XM_043542872.1	specific	465948	180	235	5.42305e-11	56.9039	pfam19028	TSP1_spondin	-	cl46269
XM_043542872.1	superfamily	236766	215	298	4.26011e-05	45.0305	cl35953	rne superfamily	NC	-
ENSCABT00000011218	specific	464939	42	142	4.45453e-52	165.296	pfam15913	Furin-like_2	-	cl25785
ENSCABT00000011218	specific	465948	148	203	4.53543e-11	56.9039	pfam19028	TSP1_spondin	-	cl46269
ENSCABT00000011218	superfamily	236766	183	266	3.27358e-05	45.0305	cl35953	rne superfamily	NC	-
ENSCSRT00000001246	specific	464939	43	142	4.9119e-52	165.296	pfam15913	Furin-like_2	-	cl25785
ENSCSRT00000001246	specific	465948	148	203	3.28315e-11	57.2891	pfam19028	TSP1_spondin	-	cl46269
ENSCSRT00000001246	superfamily	236766	183	266	3.27358e-05	45.0305	cl35953	rne superfamily	NC	-
ENSCPBT00000030716	specific	464939	42	142	1.1585e-52	166.837	pfam15913	Furin-like_2	-	cl25785
ENSCPBT00000030716	specific	465948	148	203	2.62878e-11	57.6743	pfam19028	TSP1_spondin	-	cl46269
ENSCPBT00000030716	superfamily	236766	183	266	9.69837e-06	46.5713	cl35953	rne superfamily	NC	-
ENSTMTT00000016047	specific	464939	42	142	7.75043e-51	160.289	pfam15913	Furin-like_2	-	cl25785
ENSTMTT00000016047	specific	465948	148	203	3.03336e-11	56.5187	pfam19028	TSP1_spondin	-	cl46269
ENSGEVT00005000648	specific	464939	42	142	1.17115e-52	166.837	pfam15913	Furin-like_2	-	cl25785
ENSGEVT00005000648	specific	465948	148	203	2.7931e-11	57.2891	pfam19028	TSP1_spondin	-	cl46269
ENSGEVT00005000648	superfamily	236766	183	266	3.27358e-05	45.0305	cl35953	rne superfamily	NC	-
ENSGAGT00000020564	specific	464939	42	142	1.26368e-52	166.837	pfam15913	Furin-like_2	-	cl25785
ENSGAGT00000020564	specific	465948	148	203	8.56219e-11	56.1335	pfam19028	TSP1_spondin	-	cl46269
ENSGAGT00000020564	superfamily	236766	183	266	3.27358e-05	45.0305	cl35953	rne superfamily	NC	-
ENSPSIT00000012319	specific	464939	42	142	1.27748e-52	166.837	pfam15913	Furin-like_2	-	cl25785
ENSPSIT00000012319	specific	465948	148	203	2.76502e-11	57.2891	pfam19028	TSP1_spondin	-	cl46269
ENSPSIT00000012319	superfamily	236766	183	266	2.81232e-05	45.4157	cl35953	rne superfamily	NC	-
ENSPCET00000005811	specific	464939	42	142	1.29143e-52	166.837	pfam15913	Furin-like_2	-	cl25785
ENSPCET00000005811	specific	465948	148	203	1.02594e-11	58.8299	pfam19028	TSP1_spondin	-	cl46269
ENSPCET00000005811	superfamily	236766	183	266	0.000545518	41.1785	cl35953	rne superfamily	NC	-
XM_053222271.1	specific	464939	68	168	2.54355e-53	169.534	pfam15913	Furin-like_2	-	cl25785
XM_053222271.1	specific	465948	174	229	9.14021e-12	59.2151	pfam19028	TSP1_spondin	-	cl46269
ENSLCNT00005007073	specific	464939	68	168	3.55846e-53	169.148	pfam15913	Furin-like_2	-	cl25785
ENSLCNT00005007073	specific	465948	174	229	1.11955e-11	58.8299	pfam19028	TSP1_spondin	-	cl46269
ENSCAFT00020032287	specific	464939	42	142	2.77484e-52	166.067	pfam15913	Furin-like_2	-	cl25785
ENSCAFT00020032287	specific	465948	148	203	3.1323e-11	57.2891	pfam19028	TSP1_spondin	-	cl46269
XM_055310575.1	specific	464939	42	142	2.77484e-52	166.067	pfam15913	Furin-like_2	-	cl25785
XM_055310575.1	specific	465948	148	203	3.1323e-11	57.2891	pfam19028	TSP1_spondin	-	cl46269
XM_041746541.1	specific	464939	42	142	2.57177e-52	166.067	pfam15913	Furin-like_2	-	cl25785
XM_041746541.1	specific	465948	148	203	6.47079e-11	56.5187	pfam19028	TSP1_spondin	-	cl46269
ENSVVUT00000001598	specific	464939	42	142	2.57177e-52	166.067	pfam15913	Furin-like_2	-	cl25785
ENSVVUT00000001598	specific	465948	148	203	6.47079e-11	56.5187	pfam19028	TSP1_spondin	-	cl46269
XM_046005603.1	specific	464939	42	142	3.48542e-52	165.682	pfam15913	Furin-like_2	-	cl25785
XM_046005603.1	specific	465948	148	203	2.66546e-11	57.6743	pfam19028	TSP1_spondin	-	cl46269
XM_036085432.1	specific	464939	42	142	3.30126e-52	165.682	pfam15913	Furin-like_2	-	cl25785
XM_036085432.1	specific	465948	148	203	1.87222e-11	58.0595	pfam19028	TSP1_spondin	-	cl46269
XM_054505553.1	specific	464939	42	142	3.3373e-52	165.682	pfam15913	Furin-like_2	-	cl25785
XM_054505553.1	specific	465948	148	203	2.15644e-11	57.6743	pfam19028	TSP1_spondin	-	cl46269
ENSZCAT00015032240	specific	464939	42	142	3.30126e-52	165.682	pfam15913	Furin-like_2	-	cl25785
ENSZCAT00015032240	specific	465948	148	203	2.83178e-11	57.6743	pfam19028	TSP1_spondin	-	cl46269
ENSUPAT00010029195	specific	464939	42	142	5.09997e-53	167.993	pfam15913	Furin-like_2	-	cl25785
ENSUPAT00010029195	specific	465948	148	203	6.15731e-12	59.2151	pfam19028	TSP1_spondin	-	cl46269
ENSSSUT00005011306	specific	464939	42	142	6.21049e-53	167.608	pfam15913	Furin-like_2	-	cl25785
ENSSSUT00005011306	specific	465948	148	203	7.17132e-11	56.5187	pfam19028	TSP1_spondin	-	cl46269
ENSFCAT00000009157	specific	464939	42	142	2.13832e-52	166.452	pfam15913	Furin-like_2	-	cl25785
ENSFCAT00000009157	specific	465948	148	203	2.40964e-11	57.6743	pfam19028	TSP1_spondin	-	cl46269
XM_040474569.1	specific	464939	42	142	2.13832e-52	166.452	pfam15913	Furin-like_2	-	cl25785
XM_040474569.1	specific	465948	148	203	2.40964e-11	57.6743	pfam19028	TSP1_spondin	-	cl46269
XM_043592269.1	specific	464939	42	142	2.13832e-52	166.452	pfam15913	Furin-like_2	-	cl25785
XM_043592269.1	specific	465948	148	203	2.40964e-11	57.6743	pfam19028	TSP1_spondin	-	cl46269
ENSPPRT00000007472	specific	464939	42	142	7.54857e-53	167.993	pfam15913	Furin-like_2	-	cl25785
ENSPPRT00000007472	specific	465948	148	203	2.12156e-11	58.0595	pfam19028	TSP1_spondin	-	cl46269
ENSPTIT00000019013	specific	464939	42	142	7.54857e-53	167.993	pfam15913	Furin-like_2	-	cl25785
ENSPTIT00000019013	specific	465948	148	203	2.12156e-11	58.0595	pfam19028	TSP1_spondin	-	cl46269
XM_045499492.1	specific	464939	42	142	4.4612e-52	165.296	pfam15913	Furin-like_2	-	cl25785
XM_045499492.1	superfamily	480609	148	202	1.93213e-09	52.2815	cl46269	TSP1_spondin superfamily	-	-
XM_047101372.1	specific	464939	42	142	4.26516e-52	165.296	pfam15913	Furin-like_2	-	cl25785
XM_047101372.1	specific	465948	148	203	3.09006e-11	57.2891	pfam19028	TSP1_spondin	-	cl46269
XM_049654317.1	specific	464939	42	142	4.26516e-52	165.296	pfam15913	Furin-like_2	-	cl25785
XM_049654317.1	specific	465948	148	203	3.09006e-11	57.2891	pfam19028	TSP1_spondin	-	cl46269
XM_047859472.1	specific	464939	42	142	4.26516e-52	165.296	pfam15913	Furin-like_2	-	cl25785
XM_047859472.1	specific	465948	148	203	3.09006e-11	57.2891	pfam19028	TSP1_spondin	-	cl46269
XM_025925761.1	specific	464939	42	142	4.26516e-52	165.296	pfam15913	Furin-like_2	-	cl25785
XM_025925761.1	specific	465948	148	203	3.09006e-11	57.2891	pfam19028	TSP1_spondin	-	cl46269
ENSPLOT00000023874	specific	464939	42	142	4.26516e-52	165.296	pfam15913	Furin-like_2	-	cl25785
ENSPLOT00000023874	specific	465948	148	203	3.09006e-11	57.2891	pfam19028	TSP1_spondin	-	cl46269
XM_039255848.1	specific	464939	42	142	1.1336e-52	166.837	pfam15913	Furin-like_2	-	cl25785
XM_039255848.1	specific	465948	148	203	9.00471e-11	56.1335	pfam19028	TSP1_spondin	-	cl46269
ENSNVIT00000002229	specific	464939	42	142	1.79245e-53	169.148	pfam15913	Furin-like_2	-	cl25785
ENSNVIT00000002229	specific	465948	148	203	1.02854e-11	58.8299	pfam19028	TSP1_spondin	-	cl46269
ENSAMET00000010392	specific	464939	42	142	3.66357e-52	165.682	pfam15913	Furin-like_2	-	cl25785
ENSAMET00000010392	specific	465948	148	203	3.74379e-11	57.2891	pfam19028	TSP1_spondin	-	cl46269
XM_034669097.1	specific	464939	104	204	4.47927e-52	167.222	pfam15913	Furin-like_2	-	cl25785
XM_034669097.1	specific	465948	210	265	5.09066e-11	57.2891	pfam19028	TSP1_spondin	-	cl46269
XM_022504082.1	specific	464939	42	142	1.1336e-52	166.837	pfam15913	Furin-like_2	-	cl25785
XM_022504082.1	specific	465948	148	203	7.74119e-11	56.1335	pfam19028	TSP1_spondin	-	cl46269
XM_032862481.1	specific	464939	42	142	1.1336e-52	166.837	pfam15913	Furin-like_2	-	cl25785
XM_032862481.1	specific	465948	148	203	2.7097e-11	57.6743	pfam19028	TSP1_spondin	-	cl46269
XM_047734990.1	specific	464939	42	142	7.62206e-53	167.608	pfam15913	Furin-like_2	-	cl25785
XM_047734990.1	specific	465948	148	203	2.66546e-11	57.6743	pfam19028	TSP1_spondin	-	cl46269
XM_028116996.1	specific	464939	42	142	5.65668e-52	164.911	pfam15913	Furin-like_2	-	cl25785
XM_028116996.1	specific	465948	148	203	3.66894e-11	57.2891	pfam19028	TSP1_spondin	-	cl46269
XM_025860878.1	specific	464939	42	142	5.65668e-52	164.911	pfam15913	Furin-like_2	-	cl25785
XM_025860878.1	specific	465948	148	203	3.66894e-11	57.2891	pfam19028	TSP1_spondin	-	cl46269
XM_044249375.1	specific	464939	42	142	5.65668e-52	164.911	pfam15913	Furin-like_2	-	cl25785
XM_044249375.1	specific	465948	148	203	3.66894e-11	57.2891	pfam19028	TSP1_spondin	-	cl46269
ENSUTTT00000014576	specific	464939	42	142	3.66357e-52	165.682	pfam15913	Furin-like_2	-	cl25785
ENSUTTT00000014576	specific	465948	148	203	3.66894e-11	57.2891	pfam19028	TSP1_spondin	-	cl46269
XM_026504762.4	specific	464939	42	142	3.66357e-52	165.682	pfam15913	Furin-like_2	-	cl25785
XM_026504762.4	specific	465948	148	203	3.66894e-11	57.2891	pfam19028	TSP1_spondin	-	cl46269
ENSUMAT00000001520	specific	464939	42	142	3.66357e-52	165.682	pfam15913	Furin-like_2	-	cl25785
ENSUMAT00000001520	specific	465948	148	203	3.66894e-11	57.2891	pfam19028	TSP1_spondin	-	cl46269
XM_004416740.1	specific	464939	42	142	5.65668e-52	164.911	pfam15913	Furin-like_2	-	cl25785
XM_004416740.1	specific	465948	148	203	3.66894e-11	57.2891	pfam19028	TSP1_spondin	-	cl46269
ENSUAMT00000039363	specific	464939	42	142	4.31174e-52	165.296	pfam15913	Furin-like_2	-	cl25785
ENSUAMT00000039363	specific	465948	148	203	3.63207e-11	57.2891	pfam19028	TSP1_spondin	-	cl46269
XM_031024794.1	specific	464939	122	222	3.5656e-54	173.386	pfam15913	Furin-like_2	-	cl25785
XM_031024794.1	specific	465948	228	283	4.22078e-12	60.3707	pfam19028	TSP1_spondin	-	cl46269
XM_034990571.1	specific	464939	42	142	5.71844e-52	164.911	pfam15913	Furin-like_2	-	cl25785
XM_034990571.1	specific	465948	148	203	2.52462e-11	57.6743	pfam19028	TSP1_spondin	-	cl46269
XM_032407922.1	specific	464939	42	142	5.59558e-52	164.911	pfam15913	Furin-like_2	-	cl25785
XM_032407922.1	specific	465948	148	203	2.4741e-11	57.6743	pfam19028	TSP1_spondin	-	cl46269
XM_021693499.1	specific	464939	42	142	1.33389e-51	164.141	pfam15913	Furin-like_2	-	cl25785
XM_021693499.1	specific	465948	148	203	2.52462e-11	57.6743	pfam19028	TSP1_spondin	-	cl46269
XM_032339609.1	specific	464939	42	142	6.6574e-52	164.911	pfam15913	Furin-like_2	-	cl25785
XM_032339609.1	specific	465948	148	203	3.74379e-11	57.2891	pfam19028	TSP1_spondin	-	cl46269
ENSMPUT00000014726	specific	464939	42	142	6.6574e-52	164.911	pfam15913	Furin-like_2	-	cl25785
ENSMPUT00000014726	specific	465948	148	203	3.66894e-11	57.2891	pfam19028	TSP1_spondin	-	cl46269
XM_004740151.3	specific	464939	42	142	6.6574e-52	164.911	pfam15913	Furin-like_2	-	cl25785
XM_004740151.3	specific	465948	148	203	3.66894e-11	57.2891	pfam19028	TSP1_spondin	-	cl46269
XM_014781206.1	specific	464939	42	142	3.66357e-52	165.682	pfam15913	Furin-like_2	-	cl25785
XM_014781206.1	specific	465948	148	203	7.74119e-11	56.1335	pfam19028	TSP1_spondin	-	cl46269
XM_006834684.1	specific	464939	42	142	1.71228e-51	163.756	pfam15913	Furin-like_2	-	cl25785
XM_006834684.1	superfamily	480609	148	203	2.72453e-10	54.5927	cl46269	TSP1_spondin superfamily	-	-
XM_016157113.2	specific	464939	42	142	5.32317e-52	164.911	pfam15913	Furin-like_2	-	cl25785
XM_016157113.2	specific	465948	148	203	7.70387e-11	56.1335	pfam19028	TSP1_spondin	-	cl46269
XM_016212895.1	specific	464939	42	142	3.48002e-52	165.682	pfam15913	Furin-like_2	-	cl25785
XM_016212895.1	specific	465948	148	203	8.68083e-11	56.1335	pfam19028	TSP1_spondin	-	cl46269
XM_036248996.1	specific	464939	42	142	7.69014e-52	164.526	pfam15913	Furin-like_2	-	cl25785
XM_036248996.1	specific	465948	148	203	1.84702e-12	60.7558	pfam19028	TSP1_spondin	-	cl46269
XM_006926149.2	specific	464939	42	142	5.44008e-52	164.911	pfam15913	Furin-like_2	-	cl25785
XM_006926149.2	specific	465948	148	203	2.748e-11	57.2891	pfam19028	TSP1_spondin	-	cl46269
XM_039854342.1	specific	464939	42	142	5.44008e-52	164.911	pfam15913	Furin-like_2	-	cl25785
XM_039854342.1	specific	465948	148	203	2.748e-11	57.2891	pfam19028	TSP1_spondin	-	cl46269
ENSPCAT00000007957	specific	464939	42	142	1.12559e-52	167.608	pfam15913	Furin-like_2	-	cl25785
ENSPCAT00000007957	superfamily	480609	148	190	2.85623e-06	43.8071	cl46269	TSP1_spondin superfamily	C	-
ENSPVAT00000002910	specific	464939	42	142	9.9899e-53	167.608	pfam15913	Furin-like_2	-	cl25785
ENSPVAT00000002910	specific	465948	148	203	2.25526e-11	58.0595	pfam19028	TSP1_spondin	-	cl46269
XM_037139602.2	specific	464939	42	142	4.00782e-52	165.296	pfam15913	Furin-like_2	-	cl25785
XM_037139602.2	specific	465948	148	203	2.6626e-11	57.6743	pfam19028	TSP1_spondin	-	cl46269
XM_017655553.2	specific	464939	42	142	4.26516e-52	165.296	pfam15913	Furin-like_2	-	cl25785
XM_017655553.2	superfamily	480609	148	203	2.86495e-10	54.5927	cl46269	TSP1_spondin superfamily	-	-
XM_036903879.1	specific	464939	42	142	4.50317e-52	165.296	pfam15913	Furin-like_2	-	cl25785
XM_036903879.1	specific	465948	148	203	5.38426e-11	56.5187	pfam19028	TSP1_spondin	-	cl46269
XM_008138563.3	specific	464939	42	142	2.43149e-51	163.37	pfam15913	Furin-like_2	-	cl25785
XM_008138563.3	specific	465948	148	203	3.06757e-11	57.2891	pfam19028	TSP1_spondin	-	cl46269
XM_036318361.1	specific	464939	42	142	2.37925e-51	163.37	pfam15913	Furin-like_2	-	cl25785
XM_036318361.1	specific	465948	148	203	2.80071e-11	57.2891	pfam19028	TSP1_spondin	-	cl46269
XM_005858963.2	specific	464939	42	142	2.45803e-51	163.37	pfam15913	Furin-like_2	-	cl25785
XM_005858963.2	specific	465948	148	203	3.06757e-11	57.2891	pfam19028	TSP1_spondin	-	cl46269
XM_006778454.2	specific	464939	42	142	2.45803e-51	163.37	pfam15913	Furin-like_2	-	cl25785
XM_006778454.2	specific	465948	148	203	3.06757e-11	57.2891	pfam19028	TSP1_spondin	-	cl46269
ENSMLUT00000004166	superfamily	464939	42	142	8.92418e-50	157.207	cl25785	Furin-like_2 superfamily	-	-
ENSMLUT00000004166	specific	465948	148	203	3.98923e-11	56.1335	pfam19028	TSP1_spondin	-	cl46269
XM_036413636.2	specific	464939	42	142	2.45803e-51	163.37	pfam15913	Furin-like_2	-	cl25785
XM_036413636.2	specific	465948	148	203	6.74543e-11	56.5187	pfam19028	TSP1_spondin	-	cl46269
XM_019661215.1	specific	464939	42	142	4.00782e-52	165.296	pfam15913	Furin-like_2	-	cl25785
XM_019661215.1	specific	465948	148	203	3.39393e-11	57.2891	pfam19028	TSP1_spondin	-	cl46269
ENSRFET00010000888	specific	464939	42	142	1.19216e-54	172.23	pfam15913	Furin-like_2	-	cl25785
ENSRFET00010000888	specific	465948	148	203	8.10115e-12	59.2151	pfam19028	TSP1_spondin	-	cl46269
XM_054569930.1	specific	464939	42	142	2.044e-52	166.452	pfam15913	Furin-like_2	-	cl25785
XM_054569930.1	specific	465948	148	203	6.60144e-12	59.2151	pfam19028	TSP1_spondin	-	cl46269
XM_037045804.1	specific	464939	42	142	4.00782e-52	165.296	pfam15913	Furin-like_2	-	cl25785
XM_037045804.1	specific	465948	148	203	9.10108e-12	58.8299	pfam19028	TSP1_spondin	-	cl46269
XM_028510296.2	specific	464939	42	142	1.13693e-51	164.141	pfam15913	Furin-like_2	-	cl25785
XM_028510296.2	specific	465948	148	203	8.05827e-12	58.8299	pfam19028	TSP1_spondin	-	cl46269
XM_045843409.1	specific	464939	42	142	1.13693e-51	164.141	pfam15913	Furin-like_2	-	cl25785
XM_045843409.1	specific	465948	148	203	8.05827e-12	58.8299	pfam19028	TSP1_spondin	-	cl46269
XM_007946596.1	specific	464939	42	142	5.71844e-52	164.911	pfam15913	Furin-like_2	-	cl25785
XM_007946596.1	specific	465948	148	203	6.30772e-12	59.2151	pfam19028	TSP1_spondin	-	cl46269
ENSBMST00010031951	specific	464939	42	142	7.17676e-51	162.215	pfam15913	Furin-like_2	-	cl25785
ENSBMST00010031951	specific	465948	148	203	4.74827e-12	59.6003	pfam19028	TSP1_spondin	-	cl46269
XM_027079545.1	specific	464939	42	142	7.17676e-51	162.215	pfam15913	Furin-like_2	-	cl25785
XM_027079545.1	specific	465948	148	203	4.74827e-12	59.6003	pfam19028	TSP1_spondin	-	cl46269
XM_007447966.1	specific	464939	42	142	8.35461e-51	162.215	pfam15913	Furin-like_2	-	cl25785
XM_007447966.1	specific	465948	148	203	4.74827e-12	59.6003	pfam19028	TSP1_spondin	-	cl46269
ENSMMNT00015010601	specific	464939	42	142	7.17676e-51	162.215	pfam15913	Furin-like_2	-	cl25785
ENSMMNT00015010601	specific	465948	148	203	4.74827e-12	59.6003	pfam19028	TSP1_spondin	-	cl46269
ENSDLET00000017167	specific	464939	42	142	7.17676e-51	162.215	pfam15913	Furin-like_2	-	cl25785
ENSDLET00000017167	specific	465948	148	203	4.74827e-12	59.6003	pfam19028	TSP1_spondin	-	cl46269
XM_004263849.4	specific	464939	42	142	8.26441e-51	162.215	pfam15913	Furin-like_2	-	cl25785
XM_004263849.4	specific	465948	148	203	4.74827e-12	59.6003	pfam19028	TSP1_spondin	-	cl46269
XM_024759081.1	specific	464939	42	142	5.59112e-51	162.6	pfam15913	Furin-like_2	-	cl25785
XM_024759081.1	specific	465948	148	203	4.42271e-12	59.6003	pfam19028	TSP1_spondin	-	cl46269
ENSPSNT00000012289	specific	464939	42	142	5.59112e-51	162.6	pfam15913	Furin-like_2	-	cl25785
ENSPSNT00000012289	specific	465948	148	203	4.42271e-12	59.6003	pfam19028	TSP1_spondin	-	cl46269
ENSPCTT00005013067	specific	464939	42	142	5.29574e-51	162.6	pfam15913	Furin-like_2	-	cl25785
ENSPCTT00005013067	specific	465948	148	203	2.2735e-10	54.9779	pfam19028	TSP1_spondin	-	cl46269
ENSCWAT00000005805	specific	464939	57	157	2.66467e-53	169.148	pfam15913	Furin-like_2	-	cl25785
ENSCWAT00000005805	specific	465948	163	218	1.00127e-11	58.8299	pfam19028	TSP1_spondin	-	cl46269
ENSTTRT00000003801	specific	464939	42	142	2.69719e-52	166.452	pfam15913	Furin-like_2	-	cl25785
ENSTTRT00000003801	specific	465948	148	203	3.15621e-12	60.3707	pfam19028	TSP1_spondin	-	cl46269
ENSVPAT00000010508	specific	464939	42	142	5.54338e-52	165.682	pfam15913	Furin-like_2	-	cl25785
ENSVPAT00000010508	specific	465948	148	203	4.2018e-12	59.9855	pfam19028	TSP1_spondin	-	cl46269
ENSBBBT00000013663	specific	464939	42	142	7.20498e-52	164.911	pfam15913	Furin-like_2	-	cl25785
ENSBBBT00000013663	specific	465948	148	203	1.62157e-11	58.0595	pfam19028	TSP1_spondin	-	cl46269
ENSBTAT00000010680	specific	464939	42	142	7.20498e-52	164.911	pfam15913	Furin-like_2	-	cl25785
ENSBTAT00000010680	specific	465948	148	203	1.62157e-11	58.0595	pfam19028	TSP1_spondin	-	cl46269
XM_055534946.1	specific	464939	42	142	1.07684e-51	164.141	pfam15913	Furin-like_2	-	cl25785
XM_055534946.1	specific	465948	148	203	1.96551e-11	57.6743	pfam19028	TSP1_spondin	-	cl46269
XM_025294804.3	specific	464939	42	142	1.07684e-51	164.141	pfam15913	Furin-like_2	-	cl25785
XM_025294804.3	specific	465948	148	203	1.96551e-11	57.6743	pfam19028	TSP1_spondin	-	cl46269
XM_019967110.1	superfamily	464939	42	142	5.95906e-50	157.978	cl25785	Furin-like_2 superfamily	-	-
XM_019967110.1	specific	465948	148	203	1.89816e-11	57.2891	pfam19028	TSP1_spondin	-	cl46269
XM_052645593.1	specific	464939	42	142	2.8654e-52	166.837	pfam15913	Furin-like_2	-	cl25785
XM_052645593.1	specific	465948	148	203	1.07969e-11	58.8299	pfam19028	TSP1_spondin	-	cl46269
ENSCHIT00000019348	specific	464939	42	142	2.04801e-52	167.222	pfam15913	Furin-like_2	-	cl25785
ENSCHIT00000019348	specific	465948	148	203	1.04774e-11	58.8299	pfam19028	TSP1_spondin	-	cl46269
XM_055432783.1	specific	464939	42	142	2.83452e-52	166.837	pfam15913	Furin-like_2	-	cl25785
XM_055432783.1	specific	465948	148	203	1.12381e-11	58.8299	pfam19028	TSP1_spondin	-	cl46269
ENSMMST00000003609	specific	464939	42	142	1.01993e-51	164.526	pfam15913	Furin-like_2	-	cl25785
ENSMMST00000003609	specific	465948	148	203	1.58906e-11	58.0595	pfam19028	TSP1_spondin	-	cl46269
ENSBMUT00000014752	specific	464939	42	142	2.06457e-53	169.919	pfam15913	Furin-like_2	-	cl25785
ENSBMUT00000014752	specific	465948	148	203	5.57831e-12	59.6003	pfam19028	TSP1_spondin	-	cl46269
XM_004011136.4	specific	464939	42	142	7.85901e-52	164.526	pfam15913	Furin-like_2	-	cl25785
XM_004011136.4	specific	465948	148	203	1.75839e-11	58.0595	pfam19028	TSP1_spondin	-	cl46269
XM_010861752.1	specific	464939	42	142	7.20498e-52	164.911	pfam15913	Furin-like_2	-	cl25785
XM_010861752.1	specific	465948	148	203	1.62157e-11	58.0595	pfam19028	TSP1_spondin	-	cl46269
XM_043439134.1	specific	464939	42	142	1.00891e-51	164.526	pfam15913	Furin-like_2	-	cl25785
XM_043439134.1	specific	465948	148	203	6.64555e-12	59.2151	pfam19028	TSP1_spondin	-	cl46269
XM_043889981.1	specific	464939	42	142	1.00891e-51	164.526	pfam15913	Furin-like_2	-	cl25785
XM_043889981.1	specific	465948	148	203	6.64555e-12	59.2151	pfam19028	TSP1_spondin	-	cl46269
XM_020878914.1	specific	464939	42	142	1.0886e-51	164.141	pfam15913	Furin-like_2	-	cl25785
XM_020878914.1	specific	465948	148	203	2.66385e-12	60.3707	pfam19028	TSP1_spondin	-	cl46269
nbis-mrna-17975	specific	464939	42	142	8.57239e-52	164.526	pfam15913	Furin-like_2	-	cl25785
nbis-mrna-17975	specific	465948	148	203	6.00424e-12	59.2151	pfam19028	TSP1_spondin	-	cl46269
ENSCHYT00000026220	specific	464939	42	142	1.72287e-51	163.756	pfam15913	Furin-like_2	-	cl25785
ENSCHYT00000026220	specific	465948	148	203	6.07187e-12	59.2151	pfam19028	TSP1_spondin	-	cl46269
XM_040238982.1	specific	464939	42	142	7.12715e-52	164.911	pfam15913	Furin-like_2	-	cl25785
XM_040238982.1	specific	465948	148	203	2.17164e-10	54.9779	pfam19028	TSP1_spondin	-	cl46269
XM_057739151.1	specific	464939	42	142	8.3882e-52	164.526	pfam15913	Furin-like_2	-	cl25785
XM_057739151.1	specific	465948	148	203	1.436e-11	58.0595	pfam19028	TSP1_spondin	-	cl46269
XM_010965521.1	specific	464939	42	142	2.29933e-51	163.37	pfam15913	Furin-like_2	-	cl25785
XM_010965521.1	specific	465948	148	203	9.76205e-12	58.8299	pfam19028	TSP1_spondin	-	cl46269
XM_032484838.1	specific	464939	42	142	2.29933e-51	163.37	pfam15913	Furin-like_2	-	cl25785
XM_032484838.1	specific	465948	148	203	9.76205e-12	58.8299	pfam19028	TSP1_spondin	-	cl46269
ENSCDRT00005001893	specific	464939	42	142	2.22564e-51	163.37	pfam15913	Furin-like_2	-	cl25785
ENSCDRT00005001893	specific	465948	148	203	4.4254e-12	59.6003	pfam19028	TSP1_spondin	-	cl46269
ENSDORT00000007277	specific	464939	42	142	9.32181e-52	164.526	pfam15913	Furin-like_2	-	cl25785
ENSDORT00000007277	specific	465948	148	203	1.0156e-11	58.8299	pfam19028	TSP1_spondin	-	cl46269
XM_042693397.1	specific	464939	42	142	9.12155e-52	164.526	pfam15913	Furin-like_2	-	cl25785
XM_042693397.1	specific	465948	148	203	3.97762e-11	56.9039	pfam19028	TSP1_spondin	-	cl46269
XM_048354039.1	specific	464939	42	142	7.21924e-53	167.608	pfam15913	Furin-like_2	-	cl25785
XM_048354039.1	specific	465948	148	203	6.28323e-12	59.2151	pfam19028	TSP1_spondin	-	cl46269
ENSCAPT00000015436	specific	464939	25	125	1.14943e-50	161.059	pfam15913	Furin-like_2	-	cl25785
ENSCAPT00000015436	specific	465948	131	186	1.01804e-11	58.4447	pfam19028	TSP1_spondin	-	cl46269
ENSCPOT00000036989	specific	464939	9	109	2.12725e-50	159.904	pfam15913	Furin-like_2	-	cl25785
ENSCPOT00000036989	specific	465948	115	170	1.87748e-11	57.6743	pfam19028	TSP1_spondin	-	cl46269
ENSSART00000002298	superfamily	464939	9	109	5.02035e-48	151.429	cl25785	Furin-like_2 superfamily	-	-
ENSSART00000002298	specific	465948	115	170	6.05294e-11	54.9779	pfam19028	TSP1_spondin	-	cl46269
XM_049771137.1	specific	464939	42	142	1.34878e-52	166.837	pfam15913	Furin-like_2	-	cl25785
XM_049771137.1	specific	465948	148	203	8.73653e-11	56.1335	pfam19028	TSP1_spondin	-	cl46269
XM_056126093.1	specific	464939	42	142	4.40641e-52	165.296	pfam15913	Furin-like_2	-	cl25785
XM_056126093.1	specific	465948	148	203	4.16145e-12	59.6003	pfam19028	TSP1_spondin	-	cl46269
XM_004673834.2	specific	464939	42	142	2.64353e-51	163.37	pfam15913	Furin-like_2	-	cl25785
XM_004673834.2	specific	465948	148	203	2.30508e-11	57.6743	pfam19028	TSP1_spondin	-	cl46269
XM_037520362.1	specific	464939	42	142	6.79762e-51	162.215	pfam15913	Furin-like_2	-	cl25785
XM_037520362.1	specific	465948	148	203	2.21373e-11	57.6743	pfam19028	TSP1_spondin	-	cl46269
ENSEEUT00000004375	superfamily	464939	9	109	2.1879e-48	152.2	cl25785	Furin-like_2 superfamily	-	-
ENSEEUT00000004375	superfamily	480609	115	170	1.12833e-10	54.2075	cl46269	TSP1_spondin superfamily	-	-
ENSSTOT00000020472	specific	464939	42	142	1.29143e-52	166.837	pfam15913	Furin-like_2	-	cl25785
ENSSTOT00000020472	specific	465948	148	203	8.46313e-12	58.8299	pfam19028	TSP1_spondin	-	cl46269
ENSSDAT00000030518	specific	464939	42	142	1.29143e-52	166.837	pfam15913	Furin-like_2	-	cl25785
ENSSDAT00000030518	specific	465948	148	203	8.46313e-12	58.8299	pfam19028	TSP1_spondin	-	cl46269
XM_027947406.1	specific	464939	42	142	1.23652e-52	166.837	pfam15913	Furin-like_2	-	cl25785
XM_027947406.1	specific	465948	148	203	9.08516e-12	58.8299	pfam19028	TSP1_spondin	-	cl46269
XM_046427608.1	specific	464939	42	142	1.23652e-52	166.837	pfam15913	Furin-like_2	-	cl25785
XM_046427608.1	specific	465948	148	203	9.08516e-12	58.8299	pfam19028	TSP1_spondin	-	cl46269
ENSMMMT00000021427	specific	464939	42	142	1.23652e-52	166.837	pfam15913	Furin-like_2	-	cl25785
ENSMMMT00000021427	specific	465948	148	203	9.08516e-12	58.8299	pfam19028	TSP1_spondin	-	cl46269
ENSSVLT00005028141	specific	464939	42	142	1.18395e-52	166.837	pfam15913	Furin-like_2	-	cl25785
ENSSVLT00005028141	specific	465948	148	203	1.02594e-11	58.8299	pfam19028	TSP1_spondin	-	cl46269
XM_037843675.1	specific	464939	42	142	7.50223e-53	167.222	pfam15913	Furin-like_2	-	cl25785
XM_037843675.1	specific	465948	148	203	5.9354e-12	59.2151	pfam19028	TSP1_spondin	-	cl46269
ENSDNOT00000030604	specific	464939	42	142	6.03752e-52	164.911	pfam15913	Furin-like_2	-	cl25785
ENSDNOT00000030604	specific	465948	148	203	6.77165e-12	59.2151	pfam19028	TSP1_spondin	-	cl46269
ENSCLAT00000012096	specific	464939	42	142	1.27748e-52	166.837	pfam15913	Furin-like_2	-	cl25785
ENSCLAT00000012096	specific	465948	148	203	1.46222e-11	58.0595	pfam19028	TSP1_spondin	-	cl46269
ENSODET00000008204	specific	464939	42	142	3.46993e-52	165.682	pfam15913	Furin-like_2	-	cl25785
ENSODET00000008204	specific	465948	148	203	3.85894e-11	56.9039	pfam19028	TSP1_spondin	-	cl46269
ENSFDAT00000023731	specific	464939	9	109	2.03531e-50	159.904	pfam15913	Furin-like_2	-	cl25785
ENSFDAT00000023731	specific	465948	115	170	4.96545e-11	56.5187	pfam19028	TSP1_spondin	-	cl46269
ENSHGLT00000056441	specific	464939	42	142	5.17027e-52	165.296	pfam15913	Furin-like_2	-	cl25785
ENSHGLT00000056441	specific	465948	148	203	1.85908e-11	58.0595	pfam19028	TSP1_spondin	-	cl46269
XM_008565008.1	specific	464939	42	142	6.87785e-52	164.911	pfam15913	Furin-like_2	-	cl25785
XM_008565008.1	specific	465948	148	203	6.24409e-12	59.2151	pfam19028	TSP1_spondin	-	cl46269
XM_004651226.2	specific	464939	42	142	1.25003e-52	166.837	pfam15913	Furin-like_2	-	cl25785
XM_004651226.2	specific	465948	148	203	1.38879e-12	61.141	pfam19028	TSP1_spondin	-	cl46269
ENSANAT00000030290	specific	464939	42	142	4.58757e-52	165.296	pfam15913	Furin-like_2	-	cl25785
ENSANAT00000030290	specific	465948	148	203	6.10803e-12	59.2151	pfam19028	TSP1_spondin	-	cl46269
ENSCCAT00000042703	specific	464939	42	142	6.76511e-51	162.985	pfam15913	Furin-like_2	-	cl25785
ENSCCAT00000042703	specific	465948	148	203	1.38886e-11	58.4447	pfam19028	TSP1_spondin	-	cl46269
ENSSBOT00000033431	specific	464939	42	142	1.21458e-50	162.215	pfam15913	Furin-like_2	-	cl25785
ENSSBOT00000033431	specific	465948	148	203	1.26874e-11	58.4447	pfam19028	TSP1_spondin	-	cl46269
XM_032274849.1	specific	464939	42	142	6.89543e-51	162.215	pfam15913	Furin-like_2	-	cl25785
XM_032274849.1	specific	465948	148	203	1.01748e-11	58.8299	pfam19028	TSP1_spondin	-	cl46269
ENSCJAT00000137405	specific	464939	90	190	5.03358e-52	166.067	pfam15913	Furin-like_2	-	cl25785
ENSCJAT00000137405	specific	465948	196	251	1.91909e-11	58.0595	pfam19028	TSP1_spondin	-	cl46269
ENSCATT00000069995	specific	464939	42	142	5.22585e-52	165.682	pfam15913	Furin-like_2	-	cl25785
ENSCATT00000069995	specific	465948	148	203	8.09053e-11	56.5187	pfam19028	TSP1_spondin	-	cl46269
ENSPTET00000017780	specific	464939	42	142	5.22585e-52	165.682	pfam15913	Furin-like_2	-	cl25785
ENSPTET00000017780	specific	465948	148	203	8.09053e-11	56.5187	pfam19028	TSP1_spondin	-	cl46269
ENSRBIT00000054152	specific	464939	42	142	4.25295e-52	166.067	pfam15913	Furin-like_2	-	cl25785
ENSRBIT00000054152	specific	465948	148	203	7.17487e-11	56.5187	pfam19028	TSP1_spondin	-	cl46269
ENSMNET00000041892	specific	464939	42	142	5.22585e-52	165.682	pfam15913	Furin-like_2	-	cl25785
ENSMNET00000041892	specific	465948	148	203	8.09053e-11	56.5187	pfam19028	TSP1_spondin	-	cl46269
ENSMLET00000053992	specific	464939	42	142	5.22585e-52	165.682	pfam15913	Furin-like_2	-	cl25785
ENSMLET00000053992	specific	465948	148	203	8.09053e-11	56.5187	pfam19028	TSP1_spondin	-	cl46269
ENSPANT00000024965	specific	464939	42	142	5.22585e-52	165.682	pfam15913	Furin-like_2	-	cl25785
ENSPANT00000024965	specific	465948	148	203	8.09053e-11	56.5187	pfam19028	TSP1_spondin	-	cl46269
ENSTGET00000010633	specific	464939	42	142	5.22585e-52	165.682	pfam15913	Furin-like_2	-	cl25785
ENSTGET00000010633	specific	465948	148	203	8.09053e-11	56.5187	pfam19028	TSP1_spondin	-	cl46269
ENSMFAT00000066366	specific	464939	42	142	5.22585e-52	165.682	pfam15913	Furin-like_2	-	cl25785
ENSMFAT00000066366	specific	465948	148	203	8.09053e-11	56.5187	pfam19028	TSP1_spondin	-	cl46269
ENSRROT00000046434	specific	464939	42	142	4.25295e-52	166.067	pfam15913	Furin-like_2	-	cl25785
ENSRROT00000046434	specific	465948	148	203	7.17487e-11	56.5187	pfam19028	TSP1_spondin	-	cl46269
ENSCANT00000031800	specific	464939	42	142	5.22585e-52	165.682	pfam15913	Furin-like_2	-	cl25785
ENSCANT00000031800	specific	465948	148	203	8.09053e-11	56.5187	pfam19028	TSP1_spondin	-	cl46269
ENSMMUT00000021528	specific	464939	42	142	5.92553e-52	164.911	pfam15913	Furin-like_2	-	cl25785
ENSMMUT00000021528	specific	465948	148	203	7.02331e-11	56.5187	pfam19028	TSP1_spondin	-	cl46269
XM_033234486.1	specific	464939	42	142	5.49171e-52	164.911	pfam15913	Furin-like_2	-	cl25785
XM_033234486.1	specific	465948	148	203	1.4516e-10	55.3631	pfam19028	TSP1_spondin	-	cl46269
XM_050788726.1	specific	464939	42	142	5.86152e-52	164.911	pfam15913	Furin-like_2	-	cl25785
XM_050788726.1	specific	465948	148	203	6.81385e-11	56.5187	pfam19028	TSP1_spondin	-	cl46269
ENSCSAT00000014474	specific	464939	42	142	6.53402e-52	164.911	pfam15913	Furin-like_2	-	cl25785
ENSCSAT00000014474	specific	465948	148	203	7.69103e-11	56.1335	pfam19028	TSP1_spondin	-	cl46269
ENSGGOT00000024809	specific	464939	42	142	5.35329e-52	165.682	pfam15913	Furin-like_2	-	cl25785
ENSGGOT00000024809	specific	465948	148	203	1.00679e-11	58.8299	pfam19028	TSP1_spondin	-	cl46269
ENST00000368317	specific	464939	42	142	5.35329e-52	165.682	pfam15913	Furin-like_2	-	cl25785
ENST00000368317	specific	465948	148	203	1.00679e-11	58.8299	pfam19028	TSP1_spondin	-	cl46269
ENSPPAT00000010862	specific	464939	42	142	4.51121e-52	166.067	pfam15913	Furin-like_2	-	cl25785
ENSPPAT00000010862	specific	465948	148	203	2.81419e-10	54.9779	pfam19028	TSP1_spondin	-	cl46269
ENSPTRT00000034312	specific	464939	42	142	5.23845e-52	165.682	pfam15913	Furin-like_2	-	cl25785
ENSPTRT00000034312	specific	465948	148	203	3.6047e-11	57.2891	pfam19028	TSP1_spondin	-	cl46269
ENSNLET00000018017	specific	464939	42	142	5.53029e-52	165.682	pfam15913	Furin-like_2	-	cl25785
ENSNLET00000018017	superfamily	480609	148	203	1.0252e-09	53.4371	cl46269	TSP1_spondin superfamily	-	-
XM_055263404.1	specific	464939	42	142	5.23845e-52	165.682	pfam15913	Furin-like_2	-	cl25785
XM_055263404.1	specific	465948	148	203	8.48541e-12	59.2151	pfam19028	TSP1_spondin	-	cl46269
XM_004044647.4	specific	464939	42	142	7.0603e-52	164.911	pfam15913	Furin-like_2	-	cl25785
XM_004044647.4	specific	465948	148	203	8.3131e-12	58.8299	pfam19028	TSP1_spondin	-	cl46269
XM_032158592.1	specific	464939	42	142	6.90858e-52	164.911	pfam15913	Furin-like_2	-	cl25785
XM_032158592.1	specific	465948	148	203	7.21211e-12	59.2151	pfam19028	TSP1_spondin	-	cl46269
ENSPPYT00000019778	specific	464939	42	142	5.35329e-52	165.682	pfam15913	Furin-like_2	-	cl25785
ENSPPYT00000019778	specific	465948	148	203	2.80511e-11	57.6743	pfam19028	TSP1_spondin	-	cl46269
XM_054490364.1	specific	464939	42	142	5.44008e-52	164.911	pfam15913	Furin-like_2	-	cl25785
XM_054490364.1	specific	465948	148	203	2.09088e-11	57.6743	pfam19028	TSP1_spondin	-	cl46269
XM_047759127.1	specific	464939	42	142	1.14578e-51	164.141	pfam15913	Furin-like_2	-	cl25785
XM_047759127.1	specific	465948	148	203	1.55322e-12	60.7558	pfam19028	TSP1_spondin	-	cl46269
ENSSSCT00000004661	specific	464939	42	142	1.12116e-51	164.141	pfam15913	Furin-like_2	-	cl25785
ENSSSCT00000004661	specific	465948	148	203	5.30883e-12	59.6003	pfam19028	TSP1_spondin	-	cl46269
XM_045544316.1	specific	464939	42	142	4.1346e-52	165.296	pfam15913	Furin-like_2	-	cl25785
XM_045544316.1	specific	465948	148	203	2.26191e-11	57.6743	pfam19028	TSP1_spondin	-	cl46269
ENSPSMT00000006884	specific	464939	42	142	4.26516e-52	165.296	pfam15913	Furin-like_2	-	cl25785
ENSPSMT00000006884	specific	465948	148	203	2.2819e-11	57.6743	pfam19028	TSP1_spondin	-	cl46269
ENSMICT00000008085	specific	464939	42	142	8.28938e-53	167.608	pfam15913	Furin-like_2	-	cl25785
ENSMICT00000008085	specific	465948	148	203	4.49438e-11	56.9039	pfam19028	TSP1_spondin	-	cl46269
XM_012660810.1	superfamily	464939	1	73	5.64932e-35	119.458	cl25785	Furin-like_2 superfamily	N	-
XM_012660810.1	superfamily	480609	79	134	1.25611e-10	54.5927	cl46269	TSP1_spondin superfamily	-	-
XM_053592663.1	specific	464939	42	142	3.18585e-52	165.682	pfam15913	Furin-like_2	-	cl25785
XM_053592663.1	specific	465948	148	203	1.7541e-10	55.3631	pfam19028	TSP1_spondin	-	cl46269
ENSOGAT00000014556	specific	464939	42	142	9.70703e-51	159.518	pfam15913	Furin-like_2	-	cl25785
ENSOGAT00000014556	specific	465948	148	203	9.83574e-12	57.6743	pfam19028	TSP1_spondin	-	cl46269
ENSTSYT00000010378	specific	464939	4	104	3.32121e-50	159.518	pfam15913	Furin-like_2	-	cl25785
ENSTSYT00000010378	specific	465948	110	165	2.01553e-11	57.2891	pfam19028	TSP1_spondin	-	cl46269
ENSCCNT00000000283	specific	464939	42	142	6.6574e-52	164.911	pfam15913	Furin-like_2	-	cl25785
ENSCCNT00000000283	specific	465948	148	203	4.16145e-12	59.6003	pfam19028	TSP1_spondin	-	cl46269
XM_040965463.1	specific	464939	42	142	6.67751e-52	164.911	pfam15913	Furin-like_2	-	cl25785
XM_040965463.1	specific	465948	148	203	1.79435e-11	58.0595	pfam19028	TSP1_spondin	-	cl46269
ENSOCUT00000003680	specific	464939	42	142	6.12946e-52	165.296	pfam15913	Furin-like_2	-	cl25785
ENSOCUT00000003680	specific	465948	148	203	1.42536e-11	58.4447	pfam19028	TSP1_spondin	-	cl46269
XM_051164039.1	specific	464939	42	142	1.19664e-51	164.141	pfam15913	Furin-like_2	-	cl25785
XM_051164039.1	specific	465948	148	203	2.03539e-10	54.9779	pfam19028	TSP1_spondin	-	cl46269
XM_052169890.1	specific	464939	42	142	2.69468e-52	166.067	pfam15913	Furin-like_2	-	cl25785
XM_052169890.1	specific	465948	148	203	1.62387e-10	55.3631	pfam19028	TSP1_spondin	-	cl46269
XM_028766463.1	specific	464939	42	142	8.65468e-53	167.222	pfam15913	Furin-like_2	-	cl25785
XM_028766463.1	specific	465948	148	203	1.3021e-10	55.7483	pfam19028	TSP1_spondin	-	cl46269
XM_034492576.1	specific	464939	42	142	1.82274e-52	166.452	pfam15913	Furin-like_2	-	cl25785
XM_034492576.1	specific	465948	148	203	1.69052e-10	55.3631	pfam19028	TSP1_spondin	-	cl46269
ENSRNOT00000015395	specific	464939	42	142	5.12197e-52	165.296	pfam15913	Furin-like_2	-	cl25785
ENSRNOT00000015395	superfamily	480609	148	203	3.94116e-10	54.2075	cl46269	TSP1_spondin superfamily	-	-
XM_031380702.1	specific	464939	42	142	7.35787e-52	163.756	pfam15913	Furin-like_2	-	cl25785
XM_031380702.1	specific	465948	148	203	1.82018e-10	54.9779	pfam19028	TSP1_spondin	-	cl46269
NM_028351.3	specific	464939	42	142	2.3634e-51	163.756	pfam15913	Furin-like_2	-	cl25785
NM_028351.3	specific	465948	148	203	1.60763e-10	55.3631	pfam19028	TSP1_spondin	-	cl46269
ENSMSIT00000001319	specific	464939	42	142	1.36347e-51	164.141	pfam15913	Furin-like_2	-	cl25785
ENSMSIT00000001319	specific	465948	148	203	1.56009e-10	55.3631	pfam19028	TSP1_spondin	-	cl46269
ENSMUGT00000022453	specific	464939	42	142	3.58485e-52	165.682	pfam15913	Furin-like_2	-	cl25785
ENSMUGT00000022453	specific	465948	148	203	1.75029e-10	55.3631	pfam19028	TSP1_spondin	-	cl46269
XM_055599388.1	specific	464939	42	142	3.32242e-52	165.682	pfam15913	Furin-like_2	-	cl25785
XM_055599388.1	specific	465948	148	203	1.40264e-10	55.3631	pfam19028	TSP1_spondin	-	cl46269
XM_038339659.2	specific	464939	42	142	1.25003e-52	166.837	pfam15913	Furin-like_2	-	cl25785
XM_038339659.2	superfamily	480609	148	203	3.26478e-10	54.5927	cl46269	TSP1_spondin superfamily	-	-
XM_057762030.1	specific	464939	42	142	4.99039e-53	167.993	pfam15913	Furin-like_2	-	cl25785
XM_057762030.1	specific	465948	148	203	2.31996e-10	54.9779	pfam19028	TSP1_spondin	-	cl46269
XM_041653993.1	specific	464939	42	142	4.77825e-53	167.993	pfam15913	Furin-like_2	-	cl25785
XM_041653993.1	specific	465948	148	203	2.48884e-10	54.9779	pfam19028	TSP1_spondin	-	cl46269
XM_052751278.1	specific	464939	42	142	6.8482e-53	167.608	pfam15913	Furin-like_2	-	cl25785
XM_052751278.1	specific	465948	148	203	2.21206e-10	54.9779	pfam19028	TSP1_spondin	-	cl46269
XM_051175479.1	specific	464939	42	142	4.39916e-53	168.378	pfam15913	Furin-like_2	-	cl25785
XM_051175479.1	specific	465948	148	203	1.06704e-10	56.1335	pfam19028	TSP1_spondin	-	cl46269
XM_050138184.1	specific	464939	42	142	7.66701e-53	167.222	pfam15913	Furin-like_2	-	cl25785
XM_050138184.1	superfamily	480609	148	203	2.86495e-10	54.5927	cl46269	TSP1_spondin superfamily	-	-
ENSMOCT00000026849	specific	464939	42	142	9.84313e-53	166.837	pfam15913	Furin-like_2	-	cl25785
ENSMOCT00000026849	superfamily	480609	148	203	2.92312e-10	54.5927	cl46269	TSP1_spondin superfamily	-	-
XM_048425375.1	specific	464939	42	142	9.84313e-53	166.837	pfam15913	Furin-like_2	-	cl25785
XM_048425375.1	superfamily	480609	148	203	2.8363e-10	54.5927	cl46269	TSP1_spondin superfamily	-	-
XM_036168934.1	specific	464939	42	142	9.54054e-53	166.837	pfam15913	Furin-like_2	-	cl25785
XM_036168934.1	superfamily	480609	148	203	2.90079e-10	54.5927	cl46269	TSP1_spondin superfamily	-	-
ENSPEMT00000021909	specific	464939	42	142	7.67733e-53	167.222	pfam15913	Furin-like_2	-	cl25785
ENSPEMT00000021909	superfamily	480609	148	203	2.84304e-10	54.5927	cl46269	TSP1_spondin superfamily	-	-
XM_028868329.2	specific	464939	42	142	7.67733e-53	167.222	pfam15913	Furin-like_2	-	cl25785
XM_028868329.2	superfamily	480609	148	203	2.84304e-10	54.5927	cl46269	TSP1_spondin superfamily	-	-
ENSCGRT00001019314	specific	464939	42	142	7.7505e-52	164.911	pfam15913	Furin-like_2	-	cl25785
ENSCGRT00001019314	superfamily	480609	148	203	4.87891e-10	54.2075	cl46269	TSP1_spondin superfamily	-	-
ENSMAUT00000022526	specific	464939	42	142	2.06021e-52	166.067	pfam15913	Furin-like_2	-	cl25785
ENSMAUT00000022526	superfamily	480609	148	203	4.07222e-10	54.2075	cl46269	TSP1_spondin superfamily	-	-
ENSNGAT00000028946	specific	464939	42	142	3.868e-52	165.682	pfam15913	Furin-like_2	-	cl25785
ENSNGAT00000028946	specific	465948	148	203	1.10131e-11	58.4447	pfam19028	TSP1_spondin	-	cl46269
XM_051997704.1	specific	464939	42	142	1.51069e-52	166.837	pfam15913	Furin-like_2	-	cl25785
XM_051997704.1	specific	465948	148	203	9.04423e-12	58.8299	pfam19028	TSP1_spondin	-	cl46269
ENSMODT00000022428	specific	464939	42	142	1.51069e-52	166.837	pfam15913	Furin-like_2	-	cl25785
ENSMODT00000022428	specific	465948	148	203	1.46922e-11	58.4447	pfam19028	TSP1_spondin	-	cl46269
XM_044675426.1	superfamily	464939	16	116	9.01402e-50	158.748	cl25785	Furin-like_2 superfamily	-	-
XM_044675426.1	specific	465948	122	177	8.07115e-12	58.4447	pfam19028	TSP1_spondin	-	cl46269
ENSPCIT00000041443	specific	464939	42	142	7.8354e-53	167.222	pfam15913	Furin-like_2	-	cl25785
ENSPCIT00000041443	specific	465948	148	203	2.16941e-11	57.6743	pfam19028	TSP1_spondin	-	cl46269
ENSMEUT00000000498	superfamily	464939	41	95	8.68236e-26	97.8864	cl25785	Furin-like_2 superfamily	C	-
ENSMEUT00000000498	specific	465948	147	202	1.31207e-10	55.7483	pfam19028	TSP1_spondin	-	cl46269
ENSSHAT00000034044	specific	464939	51	151	1.6638e-50	161.444	pfam15913	Furin-like_2	-	cl25785
ENSSHAT00000034044	specific	465948	157	212	1.45657e-11	58.4447	pfam19028	TSP1_spondin	-	cl46269
XM_036768252.1	specific	464939	42	142	3.44284e-51	161.444	pfam15913	Furin-like_2	-	cl25785
XM_036768252.1	specific	465948	148	203	2.23751e-11	57.2891	pfam19028	TSP1_spondin	-	cl46269
ENSVURT00010034549	specific	464939	42	142	1.83825e-52	164.911	pfam15913	Furin-like_2	-	cl25785
ENSVURT00010034549	specific	465948	148	203	1.12734e-11	58.0595	pfam19028	TSP1_spondin	-	cl46269
ENSEAST00005076868	specific	464939	117	217	1.02909e-53	171.845	pfam15913	Furin-like_2	-	cl25785
ENSEAST00005076868	specific	465948	223	278	3.74039e-12	60.3707	pfam19028	TSP1_spondin	-	cl46269
ENSECAT00000021434	specific	464939	42	142	1.80067e-51	164.141	pfam15913	Furin-like_2	-	cl25785
ENSECAT00000021434	specific	465948	148	203	6.71944e-12	59.2151	pfam19028	TSP1_spondin	-	cl46269
XM_008544686.1	specific	464939	42	142	2.17519e-52	166.067	pfam15913	Furin-like_2	-	cl25785
XM_008544686.1	specific	465948	148	203	4.46782e-12	59.6003	pfam19028	TSP1_spondin	-	cl46269
XM_046676355.1	specific	464939	42	142	2.17519e-52	166.067	pfam15913	Furin-like_2	-	cl25785
XM_046676355.1	specific	465948	148	203	4.46782e-12	59.6003	pfam19028	TSP1_spondin	-	cl46269
XM_006144257.2	specific	464939	42	142	5.18598e-52	165.296	pfam15913	Furin-like_2	-	cl25785
XM_006144257.2	specific	465948	148	203	6.70335e-12	59.2151	pfam19028	TSP1_spondin	-	cl46269
ENSTBET00000012871	superfamily	464939	43	139	1.73941e-22	89.412	cl25785	Furin-like_2 superfamily	-	-
ENSTBET00000012871	specific	465948	145	200	1.31973e-10	55.7483	pfam19028	TSP1_spondin	-	cl46269
XM_049903217.1	specific	464939	42	142	1.9151e-52	166.452	pfam15913	Furin-like_2	-	cl25785
XM_049903217.1	specific	465948	148	203	1.63928e-11	58.0595	pfam19028	TSP1_spondin	-	cl46269
ENSLAFT00000003144	specific	464939	42	142	1.30519e-50	159.518	pfam15913	Furin-like_2	-	cl25785
ENSLAFT00000003144	specific	465948	148	203	3.99309e-11	56.1335	pfam19028	TSP1_spondin	-	cl46269
XM_004389465.2	specific	464939	42	142	5.41622e-52	165.296	pfam15913	Furin-like_2	-	cl25785
XM_004389465.2	specific	465948	148	203	9.55719e-12	58.8299	pfam19028	TSP1_spondin	-	cl46269
XM_006878976.1	specific	464939	42	142	1.29114e-51	164.141	pfam15913	Furin-like_2	-	cl25785
XM_006878976.1	specific	465948	148	203	2.23622e-11	57.6743	pfam19028	TSP1_spondin	-	cl46269
ENSOANT00000020919	specific	464939	121	221	2.09142e-54	173.771	pfam15913	Furin-like_2	-	cl25785
ENSOANT00000020919	specific	465948	227	282	1.5133e-11	58.8299	pfam19028	TSP1_spondin	-	cl46269
XM_038762523.1	specific	464939	42	142	2.6526e-53	167.993	pfam15913	Furin-like_2	-	cl25785
XM_038762523.1	specific	465948	161	216	1.38579e-11	58.0595	pfam19028	TSP1_spondin	-	cl46269
ENSSPUT00000010543	specific	464939	42	142	7.01964e-52	164.911	pfam15913	Furin-like_2	-	cl25785
ENSSPUT00000010543	specific	465948	148	203	1.93456e-12	60.7558	pfam19028	TSP1_spondin	-	cl46269
ENSACAT00000045184	superfamily	464939	45	143	1.19387e-45	148.733	cl25785	Furin-like_2 superfamily	-	-
ENSACAT00000045184	superfamily	480609	149	204	3.05053e-09	51.8963	cl46269	TSP1_spondin superfamily	-	-
ENSPVIT00000022269	superfamily	464939	44	143	3.26005e-45	146.036	cl25785	Furin-like_2 superfamily	-	-
ENSPVIT00000022269	specific	465948	149	204	1.34731e-10	54.9779	pfam19028	TSP1_spondin	-	cl46269
ENSVKKT00000006755	superfamily	464939	43	108	5.95786e-18	76.3152	cl25785	Furin-like_2 superfamily	-	-
ENSVKKT00000006755	specific	465948	114	169	5.99126e-11	56.1335	pfam19028	TSP1_spondin	-	cl46269
ENSLLTT00000008148	superfamily	464939	43	143	9.68624e-46	148.733	cl25785	Furin-like_2 superfamily	-	-
ENSLLTT00000008148	superfamily	480609	149	204	5.53182e-09	51.1259	cl46269	TSP1_spondin superfamily	-	-
ENSNSUT00000006262	superfamily	464939	35	135	3.47433e-43	140.258	cl25785	Furin-like_2 superfamily	-	-
ENSNSUT00000006262	superfamily	480609	141	196	6.7791e-09	49.9703	cl46269	TSP1_spondin superfamily	-	-
ENSPTXT00000005239	superfamily	464939	43	143	9.25305e-48	154.126	cl25785	Furin-like_2 superfamily	-	-
ENSPTXT00000005239	superfamily	480609	149	204	4.38771e-09	51.5111	cl46269	TSP1_spondin superfamily	-	-
ENSNNAT00000006281	superfamily	464939	43	122	2.76412e-26	97.8864	cl25785	Furin-like_2 superfamily	-	-
ENSNNAT00000006281	superfamily	480609	128	172	0.000232403	38.0291	cl46269	TSP1_spondin superfamily	-	-
XM_034418750.1	superfamily	464939	43	143	1.57772e-47	153.74	cl25785	Furin-like_2 superfamily	-	-
XM_034418750.1	superfamily	480609	149	204	7.04136e-09	50.7407	cl46269	TSP1_spondin superfamily	-	-
XM_007421005.3	superfamily	464939	43	143	1.94322e-47	153.355	cl25785	Furin-like_2 superfamily	-	-
XM_007421005.3	superfamily	480609	149	204	5.16927e-10	53.8223	cl46269	TSP1_spondin superfamily	-	-
ENSSMRT00000017614	superfamily	464939	43	143	4.80211e-42	137.947	cl25785	Furin-like_2 superfamily	-	-
ENSSMRT00000017614	specific	465948	149	204	3.82033e-11	56.5187	pfam19028	TSP1_spondin	-	cl46269
XM_015424800.1	superfamily	464939	49	148	1.0918e-46	151.814	cl25785	Furin-like_2 superfamily	-	-
XM_015424800.1	superfamily	480609	154	209	2.83429e-09	51.8963	cl46269	TSP1_spondin superfamily	-	-
ENSPMRT00000005058	superfamily	464939	41	141	5.54058e-45	147.192	cl25785	Furin-like_2 superfamily	-	-
ENSPMRT00000005058	specific	465948	147	202	1.83106e-11	58.0595	pfam19028	TSP1_spondin	-	cl46269
ENSCMIT00000026954	superfamily	464939	38	138	4.94199e-47	151.429	cl25785	Furin-like_2 superfamily	-	-
ENSCMIT00000026954	specific	465948	144	199	1.64923e-11	57.6743	pfam19028	TSP1_spondin	-	cl46269
ENSLACT00000009753	superfamily	464939	41	141	3.13292e-46	148.348	cl25785	Furin-like_2 superfamily	-	-
ENSLACT00000009753	specific	465948	147	202	7.03099e-11	55.3631	pfam19028	TSP1_spondin	-	cl46269
ENSLLET00000014536	specific	464939	42	142	6.8507e-51	161.83	pfam15913	Furin-like_2	-	cl25785
ENSLLET00000014536	specific	465948	148	203	1.15307e-13	63.8374	pfam19028	TSP1_spondin	-	cl46269
XM_018566516.1	superfamily	464939	42	142	1.86774e-46	150.274	cl25785	Furin-like_2 superfamily	-	-
XM_018566516.1	specific	465948	148	203	1.08446e-12	61.141	pfam19028	TSP1_spondin	-	cl46269
ENSXETT00000023281	specific	464939	42	141	6.5965e-51	161.83	pfam15913	Furin-like_2	-	cl25785
ENSXETT00000023281	superfamily	480609	147	195	5.02716e-08	48.4295	cl46269	TSP1_spondin superfamily	-	-
ENSECRT00000003672	superfamily	464939	42	142	1.37539e-48	156.437	cl25785	Furin-like_2 superfamily	-	-
ENSECRT00000003672	specific	465948	148	203	4.23903e-11	56.9039	pfam19028	TSP1_spondin	-	cl46269
ENSECRT00000003672	superfamily	173412	169	260	0.000552595	41.2799	cl31754	PTZ00121 superfamily	NC	-
ENSLOCT00000020433	superfamily	464939	41	141	9.12524e-47	153.355	cl25785	Furin-like_2 superfamily	-	-
ENSLOCT00000020433	specific	465948	196	251	1.45523e-12	61.5262	pfam19028	TSP1_spondin	-	cl46269
ENSLOCT00000020433	superfamily	236766	256	322	0.000249714	42.7193	cl35953	rne superfamily	NC	-
ENSLOCT00000020433	specific	238021	145	190	0.00365347	34.802	cd00064	FU	-	cl00066
ENSAPOT00000002942	superfamily	464939	44	144	4.78558e-38	131.014	cl25785	Furin-like_2 superfamily	-	-
ENSAPOT00000002942	superfamily	480609	198	249	5.14037e-09	51.5111	cl46269	TSP1_spondin superfamily	-	-
ENSAPOT00000002942	specific	238021	147	192	0.00901201	34.0316	cd00064	FU	-	cl00066
ENSSPAT00000029357	superfamily	464939	44	144	3.22002e-38	131.784	cl25785	Furin-like_2 superfamily	-	-
ENSSPAT00000029357	superfamily	480609	198	249	2.24638e-09	52.6667	cl46269	TSP1_spondin superfamily	-	-
ENSSPAT00000029357	specific	238021	147	192	0.00327934	35.1872	cd00064	FU	-	cl00066
ENSAOCT00000024033	superfamily	464939	44	144	5.04856e-38	131.014	cl25785	Furin-like_2 superfamily	-	-
ENSAOCT00000024033	superfamily	480609	198	249	4.10377e-09	51.8963	cl46269	TSP1_spondin superfamily	-	-
ENSAPET00000025105	superfamily	464939	44	144	4.48221e-38	131.014	cl25785	Furin-like_2 superfamily	-	-
ENSAPET00000025105	superfamily	480609	198	249	3.86924e-09	51.8963	cl46269	TSP1_spondin superfamily	-	-
ENSAPET00000025105	specific	238021	147	192	0.0019896	35.5724	cd00064	FU	-	cl00066
ENSACIT00000026818	superfamily	464939	41	138	6.02359e-35	122.924	cl25785	Furin-like_2 superfamily	-	-
ENSACIT00000026818	superfamily	480609	196	247	7.76505e-10	53.8223	cl46269	TSP1_spondin superfamily	-	-
ENSACIT00000026818	specific	238021	146	191	0.0038196	34.802	cd00064	FU	-	cl00066
ENSACLT00000029693	specific	465948	141	196	1.65317e-10	55.3631	pfam19028	TSP1_spondin	-	cl46269
ENSACLT00000029693	superfamily	464939	43	87	3.84414e-10	55.8997	cl25785	Furin-like_2 superfamily	N	-
ENSACLT00000029693	specific	238021	90	135	0.00309564	34.802	cd00064	FU	-	cl00066
ENSHBUT00000017560	superfamily	464939	43	143	1.35472e-38	131.784	cl25785	Furin-like_2 superfamily	-	-
ENSHBUT00000017560	superfamily	480609	197	246	5.80675e-09	51.1259	cl46269	TSP1_spondin superfamily	-	-
ENSHBUT00000017560	specific	238021	146	191	0.00232382	35.5724	cd00064	FU	-	cl00066
ENSMZET00005007710	superfamily	464939	43	143	2.80517e-38	131.399	cl25785	Furin-like_2 superfamily	-	-
ENSMZET00005007710	specific	465948	197	252	9.56547e-11	56.5187	pfam19028	TSP1_spondin	-	cl46269
ENSMZET00005007710	specific	238021	146	191	0.00198148	35.5724	cd00064	FU	-	cl00066
ENSOABT00000036593	superfamily	464939	43	143	2.966e-38	131.399	cl25785	Furin-like_2 superfamily	-	-
ENSOABT00000036593	specific	465948	197	252	2.48113e-10	55.3631	pfam19028	TSP1_spondin	-	cl46269
ENSOABT00000036593	specific	238021	146	191	0.00183691	35.9576	cd00064	FU	-	cl00066
ENSONIT00000009102	superfamily	464939	43	143	3.10248e-38	131.399	cl25785	Furin-like_2 superfamily	-	-
ENSONIT00000009102	specific	465948	197	252	1.56655e-10	55.7483	pfam19028	TSP1_spondin	-	cl46269
ENSONIT00000009102	specific	238021	146	191	0.00158935	35.9576	cd00064	FU	-	cl00066
ENSPNYT00000015482	superfamily	464939	43	143	7.97407e-38	130.243	cl25785	Furin-like_2 superfamily	-	-
ENSPNYT00000015482	specific	465948	197	252	1.74044e-10	55.7483	pfam19028	TSP1_spondin	-	cl46269
ENSPNYT00000015482	specific	238021	146	191	0.00320225	35.1872	cd00064	FU	-	cl00066
ENSNBRT00000013684	superfamily	464939	43	143	9.01219e-39	132.169	cl25785	Furin-like_2 superfamily	-	-
ENSNBRT00000013684	superfamily	480609	197	246	5.80675e-09	51.1259	cl46269	TSP1_spondin superfamily	-	-
ENSNBRT00000013684	specific	238021	146	191	0.00232382	35.5724	cd00064	FU	-	cl00066
ENSPRNT00000019646	superfamily	464939	43	143	2.38495e-38	131.784	cl25785	Furin-like_2 superfamily	-	-
ENSPRNT00000019646	superfamily	480609	197	248	2.12071e-09	52.6667	cl46269	TSP1_spondin superfamily	-	-
ENSPRNT00000019646	specific	238021	146	191	0.00244724	35.5724	cd00064	FU	-	cl00066
ENSSFAT00005026384	superfamily	464939	44	144	1.39223e-38	132.554	cl25785	Furin-like_2 superfamily	-	-
ENSSFAT00005026384	superfamily	480609	198	249	9.81688e-10	53.4371	cl46269	TSP1_spondin superfamily	-	-
ENSSFAT00005026384	specific	238021	148	193	0.0027333	35.1872	cd00064	FU	-	cl00066
ENSATET00000035966	superfamily	464939	44	144	3.11412e-38	131.399	cl25785	Furin-like_2 superfamily	-	-
ENSATET00000035966	superfamily	480609	198	249	1.26567e-09	53.4371	cl46269	TSP1_spondin superfamily	-	-
ENSBSLT00000056968	superfamily	464939	48	144	4.9189e-38	131.014	cl25785	Furin-like_2 superfamily	-	-
ENSBSLT00000056968	superfamily	480609	198	249	2.58853e-09	52.2815	cl46269	TSP1_spondin superfamily	-	-
ENSBSLT00000056968	specific	238021	148	193	0.00507496	34.4168	cd00064	FU	-	cl00066
ENSCGOT00000004568	superfamily	464939	44	144	3.048e-38	131.014	cl25785	Furin-like_2 superfamily	-	-
ENSCGOT00000004568	superfamily	480609	198	249	1.50381e-07	47.2739	cl46269	TSP1_spondin superfamily	-	-
ENSSDUT00000017423	superfamily	464939	44	144	4.08145e-38	131.014	cl25785	Furin-like_2 superfamily	-	-
ENSSDUT00000017423	superfamily	480609	198	249	1.53791e-09	53.0519	cl46269	TSP1_spondin superfamily	-	-
ENSSDUT00000017423	specific	238021	148	192	0.00124359	36.3428	cd00064	FU	-	cl00066
ENSSLDT00000019006	superfamily	464939	44	144	4.08145e-38	131.014	cl25785	Furin-like_2 superfamily	-	-
ENSSLDT00000019006	superfamily	480609	198	249	1.59979e-09	53.0519	cl46269	TSP1_spondin superfamily	-	-
ENSSLDT00000019006	specific	238021	148	192	0.00099142	36.728	cd00064	FU	-	cl00066
ENSSMAT00000060998	superfamily	464939	44	144	2.77535e-38	131.784	cl25785	Furin-like_2 superfamily	-	-
ENSSMAT00000060998	superfamily	480609	198	249	5.02874e-10	54.2075	cl46269	TSP1_spondin superfamily	-	-
ENSSMAT00000060998	specific	238021	148	192	0.00116376	36.3428	cd00064	FU	-	cl00066
ENSENLT00000008957	superfamily	464939	44	144	6.50899e-38	130.628	cl25785	Furin-like_2 superfamily	-	-
ENSENLT00000008957	superfamily	480609	198	249	7.22651e-09	51.1259	cl46269	TSP1_spondin superfamily	-	-
ENSENLT00000008957	specific	238021	147	192	0.000500079	37.4984	cd00064	FU	-	cl00066
ENSCLMT00005011588	superfamily	464939	44	144	4.59607e-38	131.014	cl25785	Furin-like_2 superfamily	-	-
ENSCLMT00005011588	superfamily	480609	198	249	1.52446e-08	50.3555	cl46269	TSP1_spondin superfamily	-	-
ENSDLAT00005077950	superfamily	464939	33	133	2.8968e-37	128.317	cl25785	Furin-like_2 superfamily	-	-
ENSDLAT00005077950	superfamily	480609	187	238	2.55727e-09	52.2815	cl46269	TSP1_spondin superfamily	-	-
ENSDLAT00005077950	specific	238021	136	181	0.00719974	34.0316	cd00064	FU	-	cl00066
ENSGACT00000008063	superfamily	464939	44	144	1.61158e-38	131.784	cl25785	Furin-like_2 superfamily	-	-
ENSGACT00000008063	superfamily	480609	198	249	4.43393e-08	48.8147	cl46269	TSP1_spondin superfamily	-	-
ENSCSET00000014316	superfamily	464939	44	144	5.46304e-36	125.621	cl25785	Furin-like_2 superfamily	-	-
ENSCSET00000014316	superfamily	480609	198	253	1.28201e-07	47.6591	cl46269	TSP1_spondin superfamily	-	-
ENSCSET00000014316	specific	238021	148	192	0.00647108	34.4168	cd00064	FU	-	cl00066
ENSLCAT00010037802	superfamily	464939	20	120	4.66543e-38	130.243	cl25785	Furin-like_2 superfamily	-	-
ENSLCAT00010037802	superfamily	480609	174	225	4.75981e-08	48.8147	cl46269	TSP1_spondin superfamily	-	-
ENSLCAT00010037802	specific	238021	124	168	0.0032278	35.1872	cd00064	FU	-	cl00066
ENSMALT00000030133	superfamily	464939	44	144	6.42522e-38	130.628	cl25785	Furin-like_2 superfamily	-	-
ENSMALT00000030133	superfamily	480609	198	249	5.63209e-08	48.4295	cl46269	TSP1_spondin superfamily	-	-
ENSMALT00000030133	specific	238021	148	192	0.00171536	35.9576	cd00064	FU	-	cl00066
ENSCVAT00000026367	superfamily	464939	48	144	5.92196e-39	133.325	cl25785	Furin-like_2 superfamily	-	-
ENSCVAT00000026367	superfamily	480609	198	249	8.86406e-09	50.7407	cl46269	TSP1_spondin superfamily	-	-
ENSCVAT00000026367	specific	238021	148	192	0.00119124	36.3428	cd00064	FU	-	cl00066
ENSGAFT00000000200	superfamily	464939	44	144	5.87415e-40	135.636	cl25785	Furin-like_2 superfamily	-	-
ENSGAFT00000000200	superfamily	480609	198	249	7.78715e-09	51.1259	cl46269	TSP1_spondin superfamily	-	-
ENSXCOT00000022044	superfamily	464939	44	144	1.0541e-39	135.251	cl25785	Furin-like_2 superfamily	-	-
ENSXCOT00000022044	superfamily	480609	198	249	7.39684e-09	51.1259	cl46269	TSP1_spondin superfamily	-	-
ENSXCOT00000022044	specific	238021	148	192	0.00344355	35.1872	cd00064	FU	-	cl00066
ENSXMAT00000035298	superfamily	464939	44	144	6.37236e-40	135.636	cl25785	Furin-like_2 superfamily	-	-
ENSXMAT00000035298	superfamily	480609	198	249	8.4067e-09	50.7407	cl46269	TSP1_spondin superfamily	-	-
ENSXMAT00000035298	specific	238021	148	192	0.00351215	35.1872	cd00064	FU	-	cl00066
ENSPFOT00000018663	superfamily	464939	44	144	1.01602e-39	135.251	cl25785	Furin-like_2 superfamily	-	-
ENSPFOT00000018663	superfamily	480609	198	249	2.73053e-08	49.5851	cl46269	TSP1_spondin superfamily	-	-
ENSPFOT00000018663	specific	238021	148	192	0.00162191	35.9576	cd00064	FU	-	cl00066
ENSPLAT00000030246	superfamily	464939	44	144	1.01602e-39	135.251	cl25785	Furin-like_2 superfamily	-	-
ENSPLAT00000030246	superfamily	480609	198	249	2.73053e-08	49.5851	cl46269	TSP1_spondin superfamily	-	-
ENSPLAT00000030246	specific	238021	148	192	0.00162191	35.9576	cd00064	FU	-	cl00066
ENSPMET00000017405	superfamily	464939	44	144	1.4158e-39	134.866	cl25785	Furin-like_2 superfamily	-	-
ENSPMET00000017405	superfamily	480609	198	249	2.4506e-08	49.5851	cl46269	TSP1_spondin superfamily	-	-
ENSPMET00000017405	specific	238021	148	192	0.00180764	35.9576	cd00064	FU	-	cl00066
ENSPMET00000025044	superfamily	464939	44	144	1.4158e-39	134.866	cl25785	Furin-like_2 superfamily	-	-
ENSPMET00000025044	superfamily	480609	198	249	2.4506e-08	49.5851	cl46269	TSP1_spondin superfamily	-	-
ENSPMET00000025044	specific	238021	148	192	0.00180764	35.9576	cd00064	FU	-	cl00066
ENSPMET00000026413	superfamily	464939	35	135	1.5419e-42	142.184	cl25785	Furin-like_2 superfamily	-	-
ENSPMET00000026413	superfamily	480609	140	191	3.17227e-09	51.8963	cl46269	TSP1_spondin superfamily	-	-
ENSPRET00000019255	superfamily	464939	44	144	4.79224e-40	136.021	cl25785	Furin-like_2 superfamily	-	-
ENSPRET00000019255	superfamily	480609	198	249	1.77764e-07	47.2739	cl46269	TSP1_spondin superfamily	-	-
ENSPRET00000019255	specific	238021	148	192	0.00125196	36.3428	cd00064	FU	-	cl00066
ENSFHET00000011784	superfamily	464939	44	144	2.15762e-40	137.177	cl25785	Furin-like_2 superfamily	-	-
ENSFHET00000011784	superfamily	480609	198	249	1.19959e-08	50.3555	cl46269	TSP1_spondin superfamily	-	-
ENSFHET00000011784	specific	238021	148	192	0.00109695	36.3428	cd00064	FU	-	cl00066
ENSKMAT00000028914	superfamily	464939	44	144	8.60412e-38	130.243	cl25785	Furin-like_2 superfamily	-	-
ENSKMAT00000028914	superfamily	480609	198	249	4.0248e-09	51.8963	cl46269	TSP1_spondin superfamily	-	-
ENSKMAT00000028914	specific	238021	148	192	0.00425123	34.802	cd00064	FU	-	cl00066
ENSNFUT00015009235	superfamily	464939	44	144	5.9869e-37	127.932	cl25785	Furin-like_2 superfamily	-	-
ENSNFUT00015009235	superfamily	480609	198	249	1.26053e-09	53.4371	cl46269	TSP1_spondin superfamily	-	-
ENSNFUT00015009235	specific	238021	148	192	0.00174952	35.9576	cd00064	FU	-	cl00066
ENSOJAT00000051163	superfamily	464939	44	144	2.07609e-37	129.088	cl25785	Furin-like_2 superfamily	-	-
ENSOJAT00000051163	superfamily	480609	198	248	8.73483e-08	48.0443	cl46269	TSP1_spondin superfamily	-	-
ENSOJAT00000051163	specific	238021	148	192	0.00743362	34.0316	cd00064	FU	-	cl00066
ENSOMET00000022621	superfamily	464939	44	144	2.99129e-37	128.702	cl25785	Furin-like_2 superfamily	-	-
ENSOMET00000022621	superfamily	480609	198	248	5.83833e-07	45.7331	cl46269	TSP1_spondin superfamily	-	-
ENSOMET00000022621	specific	238021	148	192	0.00322392	35.1872	cd00064	FU	-	cl00066
ENSORLT00000007234	superfamily	464939	44	144	1.11173e-36	127.547	cl25785	Furin-like_2 superfamily	-	-
ENSORLT00000007234	superfamily	480609	198	248	1.58401e-08	49.9703	cl46269	TSP1_spondin superfamily	-	-
ENSORLT00000007234	specific	238021	148	192	0.00945007	33.6464	cd00064	FU	-	cl00066
ENSOSIT00000011123	superfamily	464939	44	144	3.26489e-36	126.006	cl25785	Furin-like_2 superfamily	-	-
ENSOSIT00000011123	superfamily	480609	198	248	7.49834e-09	51.1259	cl46269	TSP1_spondin superfamily	-	-
ENSHCOT00000017516	superfamily	464939	44	144	5.13805e-36	125.621	cl25785	Furin-like_2 superfamily	-	-
ENSHCOT00000017516	superfamily	480609	198	249	2.43919e-08	49.5851	cl46269	TSP1_spondin superfamily	-	-
ENSHCOT00000017516	specific	238021	147	193	0.00717154	34.0316	cd00064	FU	-	cl00066
ENSLBET00000010493	superfamily	464939	44	144	1.13921e-37	129.858	cl25785	Furin-like_2 superfamily	-	-
ENSLBET00000010493	superfamily	480609	198	249	2.1934e-08	49.5851	cl46269	TSP1_spondin superfamily	-	-
ENSLBET00000010493	specific	238021	147	192	0.00306715	35.1872	cd00064	FU	-	cl00066
XM_010782436.1	superfamily	464939	44	144	3.20122e-36	126.391	cl25785	Furin-like_2 superfamily	-	-
XM_010782436.1	superfamily	480609	198	256	3.96735e-08	49.1999	cl46269	TSP1_spondin superfamily	-	-
ENSMMOT00000010201	superfamily	464939	44	144	2.32319e-35	123.31	cl25785	Furin-like_2 superfamily	-	-
ENSMMOT00000010201	superfamily	480609	198	249	3.38116e-07	46.5035	cl46269	TSP1_spondin superfamily	-	-
ENSNMLT00000045578	superfamily	464939	47	143	1.84537e-37	129.473	cl25785	Furin-like_2 superfamily	-	-
ENSNMLT00000045578	superfamily	480609	197	248	2.60329e-09	52.2815	cl46269	TSP1_spondin superfamily	-	-
ENSNMLT00000045578	specific	238021	147	191	0.000165038	38.654	cd00064	FU	-	cl00066
ENSPMGT00000028307	superfamily	464939	48	143	2.75277e-36	126.391	cl25785	Furin-like_2 superfamily	-	-
ENSPMGT00000028307	superfamily	480609	197	248	1.50533e-09	53.0519	cl46269	TSP1_spondin superfamily	-	-
ENSPMGT00000028307	specific	238021	147	191	0.00437693	34.802	cd00064	FU	-	cl00066
ENSSORT00005057280	superfamily	464939	44	144	3.4815e-38	131.399	cl25785	Furin-like_2 superfamily	-	-
ENSSORT00005057280	superfamily	480609	198	249	9.41485e-09	50.7407	cl46269	TSP1_spondin superfamily	-	-
ENSSORT00005057280	specific	238021	147	192	0.000930662	36.728	cd00064	FU	-	cl00066
XM_057044900.1	superfamily	464939	44	144	4.45698e-38	131.014	cl25785	Furin-like_2 superfamily	-	-
XM_057044900.1	superfamily	480609	198	249	9.54271e-08	48.0443	cl46269	TSP1_spondin superfamily	-	-
XM_057044900.1	specific	238021	147	192	0.00331036	35.1872	cd00064	FU	-	cl00066
ENSTRUT00000076009	superfamily	464939	44	144	4.45698e-38	131.014	cl25785	Furin-like_2 superfamily	-	-
ENSTRUT00000076009	superfamily	480609	198	249	9.54271e-08	48.0443	cl46269	TSP1_spondin superfamily	-	-
ENSTRUT00000076009	specific	238021	147	192	0.00331036	35.1872	cd00064	FU	-	cl00066
ENSSLUT00000038624	superfamily	464939	44	144	5.11117e-37	128.317	cl25785	Furin-like_2 superfamily	-	-
ENSSLUT00000038624	superfamily	480609	198	249	1.52846e-08	50.3555	cl46269	TSP1_spondin superfamily	-	-
ENSSLUT00000038624	specific	238021	148	192	0.00620134	34.4168	cd00064	FU	-	cl00066
ENSLCRT00005055363	superfamily	464939	44	144	7.86151e-39	132.94	cl25785	Furin-like_2 superfamily	-	-
ENSLCRT00005055363	superfamily	480609	198	249	1.29145e-08	50.3555	cl46269	TSP1_spondin superfamily	-	-
ENSLCRT00005055363	specific	238021	148	192	0.00470675	34.802	cd00064	FU	-	cl00066
ENSSAUT00010048464	superfamily	464939	44	144	4.28409e-39	133.71	cl25785	Furin-like_2 superfamily	-	-
ENSSAUT00010048464	superfamily	480609	198	249	2.09926e-08	49.9703	cl46269	TSP1_spondin superfamily	-	-
ENSSAUT00010048464	specific	238021	147	192	0.00218788	35.5724	cd00064	FU	-	cl00066
ENSGWIT00000009870	superfamily	464939	44	144	2.55635e-38	131.784	cl25785	Furin-like_2 superfamily	-	-
ENSGWIT00000009870	superfamily	480609	198	249	2.07568e-09	52.6667	cl46269	TSP1_spondin superfamily	-	-
XM_026293861.2	superfamily	464939	46	144	8.47794e-36	125.236	cl25785	Furin-like_2 superfamily	-	-
XM_026293861.2	superfamily	480609	199	250	1.31937e-09	53.0519	cl46269	TSP1_spondin superfamily	-	-
XM_026293861.2	specific	238021	149	193	0.00284326	35.1872	cd00064	FU	-	cl00066
ENSMMDT00005051489	superfamily	464939	44	144	3.54264e-38	131.014	cl25785	Furin-like_2 superfamily	-	-
ENSMMDT00005051489	superfamily	480609	198	249	1.74109e-09	52.6667	cl46269	TSP1_spondin superfamily	-	-
ENSMMDT00005051489	specific	238021	147	192	0.000640705	37.1132	cd00064	FU	-	cl00066
ENSELUT00000012927	superfamily	464939	41	141	3.24254e-41	139.488	cl25785	Furin-like_2 superfamily	-	-
ENSELUT00000012927	superfamily	480609	195	246	2.11525e-09	52.6667	cl46269	TSP1_spondin superfamily	-	-
ENSELUT00000012927	superfamily	237171	249	325	1.69778e-06	49.5171	cl36163	PRK12678 superfamily	NC	-
ENSAMXT00000044572	superfamily	464939	41	139	6.45132e-38	130.243	cl25785	Furin-like_2 superfamily	-	-
ENSAMXT00000044572	superfamily	480609	196	246	6.07967e-08	48.4295	cl46269	TSP1_spondin superfamily	-	-
ENSAMXT00000044572	specific	238021	145	191	0.00248178	35.5724	cd00064	FU	-	cl00066
ENSPNAT00000005419	superfamily	464939	40	139	1.41409e-36	126.776	cl25785	Furin-like_2 superfamily	-	-
ENSPNAT00000005419	superfamily	480609	193	241	3.16728e-08	49.1999	cl46269	TSP1_spondin superfamily	-	-
ENSPNAT00000005419	specific	238021	142	188	0.000501264	37.4984	cd00064	FU	-	cl00066
ENSEEET00000053081	superfamily	464939	42	141	2.91238e-35	123.31	cl25785	Furin-like_2 superfamily	-	-
ENSEEET00000053081	superfamily	480609	195	243	8.39605e-09	50.7407	cl46269	TSP1_spondin superfamily	-	-
ENSIPUT00000027028	superfamily	464939	37	137	2.83397e-36	126.006	cl25785	Furin-like_2 superfamily	-	-
ENSIPUT00000027028	superfamily	480609	191	239	6.8566e-08	48.4295	cl46269	TSP1_spondin superfamily	-	-
ENSIPUT00000027028	specific	238021	140	185	0.00269436	35.1872	cd00064	FU	-	cl00066
XM_051865934.1	superfamily	464939	42	142	4.8771e-38	130.628	cl25785	Furin-like_2 superfamily	-	-
XM_051865934.1	superfamily	480609	195	246	1.25071e-09	53.0519	cl46269	TSP1_spondin superfamily	-	-
XM_051865934.1	superfamily	370664	249	304	0.000671198	40.0236	cl25550	DDRGK superfamily	C	-
ENSDART00000058578	superfamily	464939	42	142	4.67266e-38	130.628	cl25785	Furin-like_2 superfamily	-	-
ENSDART00000058578	specific	465948	195	250	3.6704e-11	57.6743	pfam19028	TSP1_spondin	-	cl46269
ENSCHAT00000041859	superfamily	464939	39	139	2.24588e-42	142.184	cl25785	Furin-like_2 superfamily	-	-
ENSCHAT00000041859	superfamily	480609	193	244	2.03869e-09	52.6667	cl46269	TSP1_spondin superfamily	-	-
ENSDCDT00000058538	superfamily	464939	32	132	2.54233e-41	138.718	cl25785	Furin-like_2 superfamily	-	-
ENSDCDT00000058538	superfamily	480609	186	231	9.97458e-07	44.9627	cl46269	TSP1_spondin superfamily	-	-
ENSDCDT00000058538	specific	238021	135	180	0.00390264	34.802	cd00064	FU	-	cl00066
ENSAPOT00000013797	superfamily	464939	39	138	3.76115e-31	113.68	cl25785	Furin-like_2 superfamily	-	-
ENSAPOT00000013797	superfamily	480609	191	242	6.15777e-06	43.0367	cl46269	TSP1_spondin superfamily	-	-
ENSAPOT00000013797	specific	214589	136	176	0.00864132	34.0226	smart00261	FU	-	cl00066
ENSAOCT00000004439	superfamily	464939	39	138	9.0755e-31	109.057	cl25785	Furin-like_2 superfamily	-	-
ENSAOCT00000004439	superfamily	480609	142	193	0.00014709	38.4143	cl46269	TSP1_spondin superfamily	-	-
ENSAPET00000008910	superfamily	464939	41	140	3.29313e-30	107.516	cl25785	Furin-like_2 superfamily	-	-
ENSAPET00000008910	superfamily	480609	144	195	6.93127e-05	39.1847	cl46269	TSP1_spondin superfamily	-	-
ENSSPAT00000030895	superfamily	464939	39	137	8.9474e-29	104.82	cl25785	Furin-like_2 superfamily	-	-
ENSSPAT00000030895	superfamily	480609	190	246	0.00549204	34.1771	cl46269	TSP1_spondin superfamily	-	-
ENSATET00000003748	superfamily	464939	25	124	1.16624e-33	117.532	cl25785	Furin-like_2 superfamily	-	-
ENSATET00000003748	superfamily	480609	128	183	3.22322e-05	40.3403	cl46269	TSP1_spondin superfamily	-	-
ENSBSLT00000026747	superfamily	464939	30	123	2.84253e-32	112.524	cl25785	Furin-like_2 superfamily	-	-
ENSBSLT00000026747	superfamily	480609	133	184	0.00153932	35.7179	cl46269	TSP1_spondin superfamily	-	-
ENSMALT00000031742	superfamily	464939	23	120	6.06667e-30	105.59	cl25785	Furin-like_2 superfamily	-	-
ENSMALT00000031742	superfamily	480609	129	181	5.94707e-06	41.8811	cl46269	TSP1_spondin superfamily	-	-
ENSCSET00000030798	superfamily	464939	34	133	2.51882e-33	115.991	cl25785	Furin-like_2 superfamily	-	-
ENSCSET00000030798	superfamily	480609	137	188	7.11058e-07	44.9627	cl46269	TSP1_spondin superfamily	-	-
XM_026319287.1	superfamily	464939	40	138	2.52779e-30	108.672	cl25785	Furin-like_2 superfamily	-	-
XM_026319287.1	superfamily	480609	191	246	1.77135e-06	43.8071	cl46269	TSP1_spondin superfamily	-	-
ENSENLT00000028717	superfamily	464939	31	130	1.08993e-30	110.213	cl25785	Furin-like_2 superfamily	-	-
ENSENLT00000028717	superfamily	480609	183	235	5.08088e-09	51.1259	cl46269	TSP1_spondin superfamily	-	-
ENSENLT00000028717	specific	238021	132	177	0.00912777	33.6464	cd00064	FU	-	cl00066
ENSSDUT00000015554	superfamily	464939	46	143	5.6437e-31	110.213	cl25785	Furin-like_2 superfamily	-	-
ENSSDUT00000015554	superfamily	480609	185	236	1.46394e-05	41.4959	cl46269	TSP1_spondin superfamily	-	-
ENSSLDT00000034228	superfamily	464939	47	142	1.00512e-28	103.664	cl25785	Furin-like_2 superfamily	-	-
ENSSLDT00000034228	superfamily	480609	152	203	3.40518e-06	43.0367	cl46269	TSP1_spondin superfamily	-	-
ENSLCAT00010039569	superfamily	464939	34	132	8.81865e-35	119.843	cl25785	Furin-like_2 superfamily	-	-
ENSLCAT00010039569	superfamily	480609	136	187	6.23407e-07	45.3479	cl46269	TSP1_spondin superfamily	-	-
ENSGWIT00000054044	superfamily	464939	24	124	5.63088e-34	119.072	cl25785	Furin-like_2 superfamily	-	-
ENSGWIT00000054044	superfamily	480609	177	228	1.14623e-07	47.6591	cl46269	TSP1_spondin superfamily	-	-
ENSNMLT00000013989	superfamily	464939	42	141	5.31896e-35	122.154	cl25785	Furin-like_2 superfamily	-	-
ENSNMLT00000013989	superfamily	480609	193	245	2.58231e-09	52.2815	cl46269	TSP1_spondin superfamily	-	-
ENSPMGT00000013565	superfamily	464939	40	135	7.06599e-32	113.68	cl25785	Furin-like_2 superfamily	-	-
ENSPMGT00000013565	superfamily	480609	151	202	3.61104e-08	48.8147	cl46269	TSP1_spondin superfamily	-	-
ENSMMDT00005048856	superfamily	464939	32	130	1.04279e-36	127.547	cl25785	Furin-like_2 superfamily	-	-
ENSMMDT00005048856	superfamily	480609	183	234	4.31847e-05	40.3403	cl46269	TSP1_spondin superfamily	-	-
ENSMMDT00005048856	specific	214589	128	168	0.00113847	36.3338	smart00261	FU	-	cl00066
ENSSORT00005052669	superfamily	464939	36	134	2.84233e-34	117.146	cl25785	Furin-like_2 superfamily	-	-
ENSSORT00005052669	superfamily	480609	138	189	2.24043e-06	43.0367	cl46269	TSP1_spondin superfamily	-	-
ENSCGOT00000033769	superfamily	464939	41	129	2.58499e-26	98.6568	cl25785	Furin-like_2 superfamily	-	-
ENSCGOT00000033769	superfamily	480609	188	244	6.02058e-06	42.6515	cl46269	TSP1_spondin superfamily	-	-
XM_010775698.1	superfamily	464939	35	133	3.67693e-31	109.442	cl25785	Furin-like_2 superfamily	-	-
XM_010775698.1	superfamily	480609	137	192	4.65268e-05	39.5699	cl46269	TSP1_spondin superfamily	-	-
ENSSLUT00000044579	superfamily	464939	37	135	1.59879e-31	112.524	cl25785	Furin-like_2 superfamily	-	-
ENSSLUT00000044579	superfamily	480609	188	239	6.56748e-06	42.6515	cl46269	TSP1_spondin superfamily	-	-
ENSSAUT00010046132	superfamily	464939	19	117	1.47107e-32	115.991	cl25785	Furin-like_2 superfamily	-	-
ENSDLAT00005018762	superfamily	464939	47	141	4.3549e-29	105.976	cl25785	Furin-like_2 superfamily	-	-
ENSDLAT00005018762	superfamily	480609	180	231	3.12751e-07	46.1183	cl46269	TSP1_spondin superfamily	-	-
ENSLCRT00005039509	superfamily	464939	55	153	6.29323e-34	117.146	cl25785	Furin-like_2 superfamily	-	-
ENSLCRT00005039509	superfamily	480609	160	207	0.00145885	35.7179	cl46269	TSP1_spondin superfamily	-	-
ENSSMAT00000014837	superfamily	464939	38	136	1.56584e-30	110.598	cl25785	Furin-like_2 superfamily	-	-
ENSCLMT00005050183	superfamily	464939	39	137	2.06308e-28	104.05	cl25785	Furin-like_2 superfamily	-	-
ENSCLMT00005050183	superfamily	480609	163	218	0.0004091	37.2587	cl46269	TSP1_spondin superfamily	-	-
ENSOABT00000022934	superfamily	464939	35	114	3.87988e-08	49.3513	cl25785	Furin-like_2 superfamily	-	-
ENSOABT00000022934	superfamily	480609	120	158	4.74313e-05	39.5699	cl46269	TSP1_spondin superfamily	-	-
ENSONIT00000056056	superfamily	464939	27	102	8.23229e-07	45.8845	cl25785	Furin-like_2 superfamily	-	-
ENSOJAT00000041838	superfamily	464939	39	137	5.50027e-24	92.4936	cl25785	Furin-like_2 superfamily	-	-
ENSOJAT00000041838	superfamily	480609	143	195	0.00861383	33.7919	cl46269	TSP1_spondin superfamily	-	-
ENSCVAT00000010909	superfamily	464939	61	159	6.3532e-29	104.435	cl25785	Furin-like_2 superfamily	-	-
ENSCVAT00000010909	superfamily	480609	165	216	3.81673e-07	45.7331	cl46269	TSP1_spondin superfamily	-	-
ENSGAFT00000008172	superfamily	464939	43	143	7.07336e-32	111.754	cl25785	Furin-like_2 superfamily	-	-
ENSGAFT00000008172	superfamily	480609	152	203	5.87026e-06	42.2663	cl46269	TSP1_spondin superfamily	-	-
ENSFHET00000001763	superfamily	464939	27	117	1.32588e-31	110.983	cl25785	Furin-like_2 superfamily	-	-
ENSPFOT00000010312	superfamily	464939	47	145	2.13671e-31	111.754	cl25785	Furin-like_2 superfamily	-	-
ENSPFOT00000010312	superfamily	480609	198	249	1.53387e-05	41.4959	cl46269	TSP1_spondin superfamily	-	-
ENSPFOT00000010312	specific	238021	147	193	0.000662586	36.728	cd00064	FU	-	cl00066
ENSPLAT00000008153	superfamily	464939	40	128	5.70443e-30	105.976	cl25785	Furin-like_2 superfamily	-	-
ENSPRET00000018698	superfamily	464939	30	128	1.28173e-30	107.902	cl25785	Furin-like_2 superfamily	-	-
ENSPRET00000018698	superfamily	480609	132	183	5.83521e-05	39.1847	cl46269	TSP1_spondin superfamily	-	-
ENSXCOT00000010131	superfamily	464939	38	136	7.76618e-33	115.606	cl25785	Furin-like_2 superfamily	-	-
ENSXCOT00000010131	superfamily	480609	144	195	2.55686e-06	43.8071	cl46269	TSP1_spondin superfamily	-	-
ENSXMAT00000036200	superfamily	464939	44	142	3.30539e-32	114.45	cl25785	Furin-like_2 superfamily	-	-
ENSXMAT00000036200	superfamily	480609	150	201	2.70174e-06	43.8071	cl46269	TSP1_spondin superfamily	-	-
ENSKMAT00000024943	superfamily	464939	41	138	9.76365e-33	114.45	cl25785	Furin-like_2 superfamily	-	-
ENSKMAT00000024943	superfamily	480609	144	195	1.26006e-06	44.1923	cl46269	TSP1_spondin superfamily	-	-
ENSNFUT00015000148	superfamily	464939	42	140	6.48034e-32	112.909	cl25785	Furin-like_2 superfamily	-	-
ENSNFUT00015000148	superfamily	480609	193	244	0.00036828	37.6439	cl46269	TSP1_spondin superfamily	-	-
ENSNFUT00015000148	specific	214589	138	178	0.00957563	33.2522	smart00261	FU	-	cl00066
ENSPRNT00000005393	superfamily	464939	37	135	2.41391e-33	117.146	cl25785	Furin-like_2 superfamily	-	-
ENSPRNT00000005393	superfamily	480609	188	239	1.31543e-07	47.2739	cl46269	TSP1_spondin superfamily	-	-
ENSACIT00000020997	superfamily	464939	78	175	4.27517e-33	116.761	cl25785	Furin-like_2 superfamily	-	-
ENSACIT00000020997	superfamily	480609	181	232	2.88054e-05	40.7255	cl46269	TSP1_spondin superfamily	-	-
ENSPKIT00000035422	superfamily	464939	46	145	3.98972e-35	121.384	cl25785	Furin-like_2 superfamily	-	-
ENSPKIT00000035422	specific	465948	152	204	3.64584e-11	56.9039	pfam19028	TSP1_spondin	-	cl46269
ENSSFOT00015064314	superfamily	464939	19	118	3.535e-33	117.146	cl25785	Furin-like_2 superfamily	-	-
ENSSFOT00015064314	superfamily	480609	172	223	1.51051e-07	47.2739	cl46269	TSP1_spondin superfamily	-	-
ENSSFOT00015064314	specific	238021	122	167	0.000310494	37.8836	cd00064	FU	-	cl00066
ENSPKIT00000025903	superfamily	464939	42	144	8.42039e-42	140.258	cl25785	Furin-like_2 superfamily	-	-
ENSPKIT00000025903	superfamily	480609	198	253	2.45617e-09	52.2815	cl46269	TSP1_spondin superfamily	-	-
ENSPKIT00000025903	superfamily	173412	219	309	0.00366297	39.3539	cl31754	PTZ00121 superfamily	NC	-
ENSPKIT00000025903	superfamily	443694	113	182	0.00421877	38.5809	cl34802	RnfC superfamily	N	-
ENSSFOT00015015028	superfamily	464939	31	133	1.44771e-40	137.177	cl25785	Furin-like_2 superfamily	-	-
ENSSFOT00015015028	superfamily	480609	187	236	4.76921e-10	54.2075	cl46269	TSP1_spondin superfamily	-	-
ENSSFOT00015015028	specific	238021	137	181	0.00587308	34.4168	cd00064	FU	-	cl00066
